# Supplementary material for: Extensive genome analysis identifies novel plasmid families in Clostridium perfringens
Source: Microb Genom. 2023 Apr 20;9(4):mgen000995. doi: 10.1099/mgen.0.000995 (PMC10210947; doi:10.1099/mgen.0.000995)
Supplement: Supplementary material 2 [file mgen-9-995-s002.xlsx]

## Sheet: Table S1
Supplementary Table 1. Protein sequences used for Blast searches
>plc
MKRKICKALICATLATSLWAGASTKVYAWDGKIDGTGTHAMIVTQGVSILENDLSKNEPESVRKNLEILKENMHELQLGSTYPDYDKNAYDLYQDHFWDPDTDNNFSKDNSWYLAYSIPDTGESQIRKFSALARYEWQRGNYKQATFYLGEAMHYFGDIDTPYHPANVTAVDSAGHVKFETFAEERKEQYKINTAGCKTNEDFYADILKNKDFNAWSKEYARGFAKTGKSIYYSHASMSHSWDDWDYAAKVTLANSQKGTAGYIYRFLHDVSEGNDPSVGKNVKELVAYISTSGEKDAGTDDYMYFGIKTKDGKTQEWEMDNPGNDFMTGSKDTYTFKLKDENLKIDDIQNMWIRKRKYTAFPDAYKPENIKIIANGKVVVDKDINEWISGNSTYNIK-
>pfo
AMIRFKKTKLIASIAMALCLFSQPVISFSKDITDKNQSIDSGISSLSYNRNEVLASNGDKIESFVPKEGKKTGNKFIVVERQKRSLTTSPVDISIIDSVNDRTYPGALQLADKAFVENRPTILMVKRKPININIDLPGLKGENSIKVDDPTYGKVSGAIDELVSKWNEKYSSTHTLPARTQYSESMVYSKSQISSALNVNAKVLENSLGVDFNAVANNEKKVMILAYKQIFYTVSADLPKNPSDLFDDSVTFNDLKQKGVSNEAPPLMVSNVAYGRTIYVKLETTSSSKDVQAAFKALIKNTDIKNSQQYKDIYENSSFTAVVLGGDAQEHNKVVTKDFDEIRKVIKDNATFSTKNPAYPISYTSVFLKDNSVAAVHNKTDYIETTSTEYSKGKINLDH…
>netG
LRRLFCSGLVALTLITGNISYVRAATLPEIIESNGKKAELYTSSDANDTNDVKTSISASFIEDEHDSNLTALINLKGFIPSKLIKTGDYYHGRMDWPSKYRISVLSVDYNDNEEVKIIESIPSNKIETIQVSESIGYTVGGEISANKESASGGLNANYSVQRSISYEQPDFKTVKKSDSTKAASWDVVFNCNKDGYDRNSHHPFYGNQLFMKSRLYNTGINNLTDNKDLSTLISGGFSPNMAVALKAPKGTKKSQLILSYQTYHDLYKLDWTGTEWWGSNHQAKTPTYATHAYEIDWENHKVTFKY-
>netF
MKKTICTGITIFSLLLGNITQVKANSFPESIINSKGKQAEVYTSSDASERDGIKTSLSASFIEDPNSNNLTALVSLKGFIPSGLIKTGTYYSANMYWPSKYNINIETTDEKNNVKILESIPSNTIETVRVTESMGYSIGGNVSVSKKSSSVGANAGFNVQRSVQYEQPDFKTIQKSDGIRKASWNIVFNKTKDGYDQNSYHALYGNQLFMKSRLHNTGAKNLVEDKDLSPLISGGFTPNMVIALKAPKGTKKSMINLNYNLYQDLYTLEWYKTQWWGENRVAKEPYYTYQTYELDWENHTVEFIY-
>netE_1
LKRLKIMSTSLALASIVSTSIFSTQTQVFASELGNTKKIELKNQNGEIIKEDGKEAIKYTSIDTSSCKGLKATLSGTFVEDQYSDKKTALLNLDGFIPSGKKVSGSTYYGKMKWPEVYRISIESADTANKVKIANSIPKNTIDKKEVSNSIGYSIGGNISVEGKSGSAGINASYSVQNTISYEQPDFRTIQRKDEEKLASWDIKFVETKDGYNLDSYHGIYGNQLFMKSRLYNNGYENFTDDRDLSTLISGGFSPNMAVALTAPKDAKESMITVTYKRFDDEYTLNWETTQWRGSNKRSTACEYTEFMFKINWENHTIERFL*
>netB
MKRLKIISITLVLTSVISTSLFSTQTQVFASELNDINKIELKNLSGEIIKENGKEAIKYTSSDTASHKGWKATLSGTFIEDPHSDKKTALLNLEGFIPSDKQIFGSKYYGKMKWPETYRINVKSADVNNNIKIANSIPKNTIDKKDVSNSIGYSIGGNISVEGKTAGTGINASYNVQNTISYEQPDFRTIQRKDDANLASWDIKFVETKDGYNIDSYHAIYGNQLFMKSRLYNNGDKNFTDDRDLSTLISGGFSPNMALALTAPKNAKESVIIVEYQRFDNDYILNWETTQWRGTNKLSSTSEYNEFMFKINWQDHKIEYYL
>cpb2_1
MKKLIVKSTMMLLFSCLLCLGIQLPNTVKANEVNKYQSVMVQYLEAFKNYDIDTIVDISKDSRAVTKEEYKNMLMEFKYDPNQKLKSYEITSSRKIDNSEIFSVKTEFLNGAIYNMEFTVSYIDNKLMVSDMNRIAIINEGKRIPTPSFRTQVCTWDDELSQYIGDAVSFTRSSKFQYSSNTITLNFRQYATSGSRSLKVKYSVVDHWIWGDDIRASQWVYGENPDYARQIKLHLGSGETFQNYRIKVENYTPASIRVFGEGYCY*
>iota_1
MKKVNKSISVFLILYLILTSSFPSYTYAQDLQIASNYITDRAFIERPEDFLKDKENAIQWEKKEAERVEKNLDTLEKEALELYKKDSEQISNYSQTRQYFYDYQIESNPREKEYKNLRNAISKNKIDKPINVYYFESPEKFAFNKEIRTENQNEISLEKFNELKETIQDKLFKQDGFKDVSLYEPGNGDEKPTPLLIHLKLPKNTGMLPYINSNDVKTLIEQDYSIKIDKIVRIVIEGKQYIKAEASIVNSLDFKDDVSKGDLWGKENYSDWSNKLTPNELADVNDYMRGGYTAINNYLISNGPLNNPNPELDSKVNNIENALKLTPIPSNLIVYRRSGPQEFGLTLTSPEYDFNKIENIDAFKEKWEGKVITYPNFISTSIGSVNMSAFAKRKIILRI…
>etx_1
MKKNLVKSLAIASAVISIYSIVNIVSPTNVIAKEISNTVSNEMSKKASYDNVDTLIEKGRYNTKYNYLKRMEKYYPNAMAYFDKVTINPQGNDFYINNPKVELDGEPSMNYLEDVYVGKALLTNDTQQEQKLKSQSFTCKNTDTVTATTTHTVGTSIQATAKFTVPFNETGVSLTTSYSFANTNTNTNSKEITHNVPSQDILVPANTTVEVIAYLKKVNVKGNVKLVGQVSGSEWGEIPSYLAFPRDGYKFSLSDTVNKSDLNEDGTININGKGNYSAVMGDELIVKVRNLNTNNVQEYVIPVDKKEKSNDSNIVKYRSLYIKAPGIK*
>cpe_1
MLSNNLNPMVFENAKEVFLISEDLKTPINITNSNSNLSDGLYVIDKGDGWILGEPSVVSSQILNPNETGTFSQSLTKSKEVSINVNFSVGFTSEFIQASVEYGFGITIGEQNTIERSVSTTAGPNEYVYYKVYATYRKYQAIRISHGNISDDGSIYKLTGIWLSKTSADSLGNIDQGSLIETGERCVLTVPSTDIEKEILDLAAATERLNLTDALNSNPAGNLYDWRSSNSYPWTQKLNLHLTITATGQKYRILASKIVDFNIYSNNFNNLVKLEQSLGDGVKDHYVDISLDAGQYVLVMKANSSYSGNYPYSILFQKF*
>cpd_1
MNSKKIITTILLSSMVIANLGLAQPVLANDLGSKSEIRKEENGNVTIITQNNKQIRKYSSTDSATTKSNSKITVDASFVDDKFSSEMTTIISLKGFIPSGRKIFALSKYRGVMRWPIKYMVDLKNNSLDSSVKIVDSVPKNTISTKEVNNTISYSIGGGIDTSNKASLNANYAVSKSISYVQPDYNTIQTNDTNSIASWNTEFAETRDGYNVNSWNIVYGNQMFMRSRYSGTSTTNFTPDYQLSSLITGGFSPNFGVVLTAPNGTKKSQIEISLKREINSYHIAWDTEWQGRNYPDSKIEETVKFELDWEKHTIRQIS*
>cpb_1
MKKKFISLVIVSSLLNGCLLSPTLVYANDIGKTTTITRNNTSDGYTIITQNDKQIISYQSVDSSSKNEDGFTASIDARFIDDKYSSEMTTLINLTGFMSSKKEDVIKKYNLHDVTNSTAINFPVRYSISILNESINENVKIVDSIPKNTISQKTVSNTMGYKIGGSIKIEENKPKASIESEYAESSTIEYIQPDFSTIQTDHSTSKASWDTKFTETTRGNYNLKSNNPVYGNEMFMYGRYTNVPATENIIPDYQMSKLITGGLNPNMSVVLTAPNGTEESIIKVKMERERNCYYLNWNGVNWVGQVYSRLAFDTPNVDSHIFTFKINWLTHKVTAI*
>becAB_1
MLDDNRPMDFAKDKNSATLWAKKRKQVWLNNLSKAESTSINNYIKNSSEINSYSIKKKFALDNYEGIETLNEDLKNISTAVKKSMLTKPLYVYYYEANDKFGFNQNLESSLDSNIIDEEAINNFAKKISDTNFIQDGFKDVTMTEPDINSKLPILVHLKLPTNTPAASYGNDEENLRVLIDQGYSLKATGLSIVTIKGKQYAKVDADLIKQLNFENDVISASQWGEENYAPWLKELTSNELRDINNYLGGGYTAINKYLLDGTIGENTSKEDLEEKISNISSALKKRKIPEDIITYRRMGPNEFGLDLNSPDYDFNKVENVSKFKEKWLGKTIPVKTFISTTVLSNNISAFAKRKLILRLHLPNGSNAAYVSVAEGYKNEYEVLIDHGYSYKIDNITEY…
>tpeL_1
MGLMSKEQLIILAKNSSPKEGEYKKILELLDEYNLLNNSVEKNSIDLYLKLNELSKSIDIYLKKYKNSKRNNALYQLKSDLTKEVIEIKDTNLKPLEKNIHFVWVGGMINNISIDYINQWKDINSDYETIIWYDSEALLVNILKKAIIDSSNKEVLTKYESVLNDNSFDSNKFYRERMEVIFRKQKEFNNYYNTNDNYTKSLNDVIKVYLIEKYLKTDEELEKYINESKEVFKANGAKDIREYDILDDVELKSIYEQELLMRFNLASASDIIRVIVLNKLGGIYLDVDVLPGIKKHIFKDINKPTNISENKWQMIQLETIMKYKQYIKGYTENSFKNLPSDLQEMLQEKVVEKNLKSDIFQRLGDIFISELDTKIAFMFGKIANQVLISKKNSYSLNLI…
>Alveolysin_1
MKRLKLASTILAMSCIVGISILNPVNTFAAGLNGYENIATLNDAKNVVKSDQNSLNATNQEGINSGILGLKYNRNQVLAVNGDTIQSFVPREGKNAGEKFIVVERKKKSLTTAPVDISIIDSVNDRTYPGALQLADEAFVDNRPTLLMVKRKPINLSIDLPGLKGENTVTVDNPTYGNVSGAIDGLVSKWNEKYSSTHTLPARTQYSESMVYSKSQIASALNVNSKVLENSLGIDFNAVANNEKKVMVLAYKQIFYTVSAALPNNPSDLFDDSVTFKELQQKGVSNEAPPLMVSNVAYGRTIYVKLETTSNSKDVQAAFKALIKNTDIKNSQQYKDIYESSSFTAVVLGGDAQEHNKVVTKDFDEIRKVIKDNATYSTKNPAYPISYTSVFLKDNSVAT…
>nanI_1
MNYKGITLILTAAMVISGGNYVLVKGSTLDSGKNNSGYEIKVNNSENLSSLGEYKDINLESSNASNITYDLEKYKNLDEGTIVVRFNSKDSKIQSLLGISNSKTKNGYFNFYVTNSRVGFELRNQKNEGNTQNGTENLVHMYKDVALNDGDNTVALKIEKNKGYKLFLNGKMIKEVKDTNTKFLNNIENLDSAFIGKTNRYGQSNEYNFKGNIGFMNIYNEPLGDDYLLSKTGETKAKEEVLVEGAVKTEPVDLFHPGFLNSSNYRIPALFKTKEGTLIASIDARRQGGADAPNNDIDTAVRRSEDGGKTWDEGQIIMDYPDKSSVIDTTLIQDDETGRIFLLVTHFPSKYGFWNAGLGSGFKNIDGKEYLCLYDSSGKEFTVRENVVYDKDGNKTEYT…
>colA_1
MKKNLKRGELTKLKLVERWSATFTLAAFILFNSSFKVFAADKKIENSNNGQITREINADQISKTELNNEVATDNNRPLGPSIAPSRARNNKIYTFDELNRMNYSDLVELIKTISYENVPDLFNFNDGSYTFFSNRDRVQAIIYGLEDSGRTYTADDDKGIPTLVEFLRAGYYLGFYNKQLSYLNTPQLKNECLPAMKAIQYNSNFRLGTKAQDGVVEALGRLIGNASADPEVINNCIYVLSDFKDNIDKYGSNYSKGNAVFNLMKGIDYYTNSVIYNTKGYDAKNTEFYNRIDPYMERLESLCTIGDKLNNDNAWFVNNALYYTGRMGKFREDPSISQRALERAMKEYPYLSYQYIEAANDLDLNFGGKNSSGNDIDFNKIKADAREKYLPKTYTFDDG…
>nagH_1
MNKNIRKIITSTVLAAMTISVLPSNLVVFATDGITENFYEIYPKPQEISYSGGEFQISDEINIVYDDGIDTYTKKRVDEVLEASNLEATVSNEIVPGKTNFLVGINESGGVVDNYFNKNIPHDESFFDEKMDANIVSVKDGVIGVIAEDTDSAFYGVTTLKHVFNQLEEGNEIKNFRADDYAEVAHRGFIEGYYGNPWSNEDRAELMKFGGDYKLNQYVFAPKDDPYHNSKWRDLYPEEKLSEIKKLAQMGNETKNRYVYALHPFMNNPVRFDTEENYQNDLGVIKAKFTQLLENDVRQFAILADDASAPAQGASMYVKLLTDLTRWLEEQQSTYPDLKTDLMFCPSDYYGNGSSAQLKELNKAEDNVSIVMTGGRIWGEVDENFANNFMNNISTEGHP…
>lambda_1 toxin
MKKILISLLTVAAIVTMNSSHIVSAIEEGRQMKSKTEIIQQISEDTNGKEEIFMDESDGVQIFIKGNLDLNTGVSKDTVLSYLENNRSLFNFKNNDLNFRIDKYETDDLGFTHVKLKETYKGKDVYGREMTVHFDKSGEINSITGTLEDRIQSITKKNTQAISSSSAIEIAKSSKSYDILSEEPKAENYIYFKDGKAYDVYRVNIVYDTPEFASWEIFVDIYSGDIIEEKSLMREFNTTGSGIAVNGDLTNLNVYKYGNKYYLQDRTKDMSGYINTYTANHRYTDNGSLIYNYTQDINDPAAVSAHSYAGVVYDFYKNIFNRNSIDDNGMSIDSVVHYGSNYNNAYWNGYKMIYGDGDNVNFTMLSGDLDVVGHEMTHGVVTNTCNLNYENQSGALNES…
>ccp_1
MFKKKLSLLMATITIGSVLLGGVSTVSAAPRQKHKTVSEKIKEAEKTEGDKKLTVMVYADCDNNLEEYILNDIEEMKEGYKNNPNLNIIVLVDRIPGYSNDSKVLGSNFEDTRLYKIGENSAERISGKSEFPEITTTSNYEANMGDANTLKKFIKFCKKNYEADKYMLIMSNHGGGAKDDKDRASTVNKAICWDDSNNKDCLYTGEISDVLTKDESVDVLVFDACLMGNSEVAYQYRPNNGSFEAKTLVASAPVVWGFGYPYDKIFSRLRSTKGDNGEVDSTLGGKEKIFDPSTVTNNELGALFVEEQRDSVNSCGVTDQQLSCYDLSKIEKVKKSVDTLARNLSKNNKKDAIESLRGTGKNAPTMHYFKNYDEYEWIEYPYFDLYDLCEKISLSDEFN…
>nanJ_1
MKSKKIIATLVASLVISNMGGYLVKANPNVNHKAVIIEDRQAIIETAIPQSEMTASATSEEGQDPASSAIDGNTNTMWHTKWNGSDALPQSLSVNLGSSRKVSSIAITPRTSGNNGFITKYEIHAINNGVEALVAEGTWEENNLVKTVTFDSPIDAEEIKITAIQGVGGFASIAELNVYEIKGEVDEIANYGNLKITKEEERVNITGDLEKFSSLEEGTIVTRFNMNDTSIQSLIGLSDGNKANNYFSLYVSGGKVGYELRRQEGNGDFNVHHSADVTFNRGINTLALKIEKGIGAKIFLNGSLVKTVSDPNIKFLNAINLNSGFIGKTDRANGYNEYLFRGNIDFMNIYDKPVSDNYLLRKTGETKAPLEDSLLPDDVYKTQPVELFYPGYLESRGYR…
>nanH
MCNKNNTFEKNLDISHKPEPLILFNKDNNTWNSKYFRIPNIQLLNDGTILTFSDIRYNGPDDHAYIDIASARSTDFGKTWSYDIAMKNNRIDSTYSRVMDSTTVITNTGRIILIAGSWNTNGNWAMTTSARRSDWSVQMIYSDDNGLTWSNKIDLTKDSSKVKNQPSNTIGWLGGVGSGIVMDDGTIVMPAQISLRENNENNYYSLIIYSKDNGETWTMGNKVPNSNTSENMVIELDGALIMSTRYDYSGYRAAYISHDLGSTWEIYEPLNGKVLTGKGSGCQGSFIKATTSNGHRIGLISAPKNTKGEYIRDNIAVYMIDFDDLSKGVHEICIPYPKDGNKLGGGYSCLSFKNNHLGIVYEANGNIEYQDLTPYYSLINKQ
>AAA58949.1 VirR [Clostridium perfringens]
MIKLHKKYKLKRRLLDMFSIALCEDNSLQREELKNNLSKVLDEIGVEYKLLTFETGEDLLREYPENLDMLFLDIQMGELTGMETARKVRKYDDKVEIIFITALWDYIQKGYEVRAFRYLIKPVKFKELQEQVTACVENILHKRYTYITIKDKNNVLKIRTEDILFLETFERKVIIHTNSQDYIVKMSMNKLEKELNNKGFFRCHTSYIVNLIKIEEIKKDYLLINKFTLPVSKHRMKNLKLRLTSLLGDLIC
>AAA58950.1 VirS [Clostridium perfringens]
MLMNQMFWDFMENASMIIEWVSFYLIISQFSPKKRKNKQEVYSFIVIIIFSVLLKVLNVYPNERIVICFFIGLIYYKFNFRVNNIKCIMISLIFWLFMLTVEALSISFIVKINSLVNVSDLLGKNIYRMETMILSKVILISLIMVVRCLKFRVDIGKGDFIYILTPIATNIIIILVIFGYAFKGGREGFGDNVSIFFVSILLLLSNMSLMFIVSKIIKNNKLKLENEFIKDKLEMEYKYYSNLKDNQEKVKRLYHDIKNHIACIEGNNKETGIRKKYIDSLNSEIDKLNLGFNTGNEVLDVILNNKREKCMENNISLKVFIDFSKVNFIEYFDICTIFSNCIDNAIEACKKIKDNNRYISLKGNCVNNFYVIKIENSKTNKIKKLNGDFLTDKKDKFLH…
>bcrR
MEFNEKLQQLRTGKNLTQEQLAEQLYVSRTAISKWESGKGYPNMESLKCISKFFSVTIDELLSGEELITLAETENRSNLKKIYNYIYGILDMMAVAFIFLPLYGNSVGGYVYAVNLLSFTATTPFNLAVYWSAFAALIIIGIGKIISTHLDKEKWGGIATKCSLTITALAVCFFAAAREPYITVLVFLLLIGKIFVWIKQMGMK*
>bcrA
MKLWSAQTALQKGLMIMEYVIETENLTKQYGETTVVNKINLHVPKGKIYGLLGRNGAGKTTAMKMMLQLAFPTDGTVRLFGTNYKENIHTLYSKVGSIIETPGFYSNLTGYENLQILAKLRGGVSKSGVEKALEVVGLHKEKRKVFSDYSLGMKQRLGIAAAIMHEPELLILDEPINGLDPIGISEIRSFLSKLSHENGTTIFISSHVLSEIEQIADVIGVMHEGHLVEEVNISELHKRNRKYTEFDVSDGKIAAKILESSYHMTDFTVQDGTIRIYDFSQSVGEINREFARNGLLITRINDSEENLEDYFSKLIGGGGIA*
>bcrB
MVLISVAGVLSTPLLMLIEALQTHFDKPEIIFTLSDIYSDSVLYIMLLVNMMIYVAIAAYLYSREYTENTLKTILPIPISRTKLLIGKFCTLLLWIVMLTLVTWAGIFIVCGLYHVVFTLEGYSLLVAISWLPKFLFGGILMFLTTSPFVFIAFKTKGFVAPVIASAVIVMGSVALSNQELGALYPWTATFFLIDGRIESTGYPLALAIGIIILVSAVGFFMTFHHFKKEDLK*
>bcrD
MALDFIEILKVIFLGIVEGITEWLPISSTGHMLLVDEFITLNMSEAFKEMFFVVIQLGAILAVVVMFWNKMFPFQFKNKSQSIIKKDTFSLWFKVAVACVPSAIMGILFDDYLDAHLHTPVVIAIMLILYGVLFIVIENRNKKRTATTSTLADISYKTALMIGVFQVLSLIPGTSRSGATIIGALLIGVSRVAAAEFTFFLAVPTMLGASAFKLLKFGFDFTSAELLTLVIGMAVAFAVSVFVIKFLMSYIKKHDFKVFGWYRIVLGILVLLITAI*
>IS1469_NCTC8239
MDTNSLAHTKWNCKYHIVFAPKHRRKEIYGEKKQEISEILRQLCELKGVRIVEAHACVDHIHMLVEIPPKMSVSSFVWVLKCKSSLMIFEKFANLKYKYGNRHFWCMGFYVDTVGKNKKAIEDYIRNQEQEDMIADQISLKEYMDTFKCSK
>IS1470_NCTC8239
MDYQNHNTESRKNKHLNMKERMIVEIRLKDGFSAYKNTKELNRPINTVLNEIRRGTTKQIKQGKEFHVYFADTGEAVYKKNRLKSNRKYKLLECSDFIKYVVDKVKNDHWSLDACVGEALHSSRFSPSQIISTKTLYNYVDLGLLPIKNIDLPAKLHRNKKSTRVRNNKKKLGTSISDRPNSIENREEFGHWEIDCVLGEKSNKDKVLLTLVERKTRYAIISEMSSHSTISVTKALDKIKEFLGSKFSEVFKSITADNGSEFADLSEFELKTKTKVYFTHPYSSFEKGTNERHNGLIRRFIPKGKRISDYSLETISFIENWMNTLPRKLLDYKTPEELFEIHLDKIYSLY
>IS1151_NCTC8533
MNKKLKYLSKSIKESFDINEINKIAKDSKFIQRKGSITAKDFLMFNVFYGSDICTAPLSQLAAKYDMIFSKQLPKQALDKRFNKYSVEFMKEIFIKFLYSQNNTLTNLERTLRTYFDRVIINDSISFTLPKEFKKKFPGSGGVASPSSIKVQLQYELLTGSFMNIDIFSGIKNDVEYLKTMKKYKDYKDLKLADLGYFKIDYLKRLDKSGTAFISKVKSNTSLYIKNPSPEKYKVGTIKKSSEYIKIDIIKLAEPLAAGETIELTDIYIGSKKELKSRLIITKLTEENKSKRIFNHIEGIKKKRLTLNQRRLDFNSINAYITNVSSNIITMNQVHELYSLRWQIEIIFKVWKSIFKINQVKKVKLERFMCFLYGRLIALLLSSTIVFTSKSIILEVDEK…
>Tn3Tpase_CM284_7
MNIQRGRELFTKEQRKLFMKYPEDEWEIGAYYTFSKYDLEIIMKHRKEENKLGFALQLAALRYPGWSYSSNKAIPIEIIKYIAKQVGTVPKALKLYSLRGNTSRDHIRELKNEYGYRSFSNTDYKFLLKYTVNLAFENSDSLFLMKKSIEYLREKKIILPAITTLENLVWEAKNESEMLVINTIVSSLNSIQRKKLDDIVFLHSDKLKGKTILGWLKEPVGSPSPDNFLKVIEKLEYIRLMKLESIQLIKVHQNKINQIYSLGQRYEPRAFREFNVDKRHALLSVFLLNLSKDLTDKAFEIHDRLIISLMAKGRKAQEELQKQNGKKINEKIIQFTNIGQALIKAKENNLDPYKVIEEIMDWSTLVKSIEEAKTLTRPEDYDYLDLLHRRYSFLRRYTP…
>MuTpase_CN4003
MSYSEKELIKQLAKNPNIKTAEDAQNAIKTLFGGLIQQMLEAEMEEYLGYSKYDYTNKNTTNSRNGKSKKTVKSDLELFDLDIPRDREGSFEPQIVKKHQTDISRLESSIIGMYAKGLSTRDIATQVNEMYGMDVSPTLISNITDKIIPSIKEWQCRPLESIYPIVFMDAIHFKVKKDNFIVNKAAYAAIGVNIEGKKDVLGIWIGAAESSKYWLLVLNELKNSGVKDILIACIDGLNGFKEAIKAVYPNTEVQRCIIHQIRNSSRYLSYKDTKEFNADLKLVYTAVNEDAALQALSYLEEKCGDKYLLAIKSWRNNWEELSTFFKYPPEIRRIIYTTNAMEGYNRQLRKVTKTKTAFPTDEALLKILYLVTIDITKKWVQSIRGWSQILAQLSIYFDE…
>ISCpe7_SM101
MNKTNIKCPRCHSEKLYKFGFDKQANQKYQCKECGRQFAPNSVSSRPKSKYPRCPKCNKATYLHHKYKHYNRYKCGSRKCNHAFSQYHNLNIDLASSENLTGSLSMKGMRFPLHTILTALTLYFLNNTSTRAISQFLKVTSNISVSHVTISSWVHKFAPYFKEKAKIFNAQLDLNSDDWHADETVVFISGKKYYLWLAIDSETRFVLAFHLTQARDSDAAFILMNQAKSMGKPKHFITDRLPSYNEAVKTVLNESTHIPVPPMSSDTNNNLIESFNKTFKAWYKAKKGFNSFEKANNLVYMFIFHYNFIRPHGSLNGSTPAEVAGFSTNDSSKHNWFITA
>ISCpe3_SM101
MSKEINYQEEIKNCKSVEDLVGKNGLMKRLFKDVMQQLLDAEMEEHLGRTKYERCSEENSKNYRNGTSNKTVRSSYGDVELDIPRDRNGDFNPVSVKKYKKDCNEFDQKIIGLYARGMSTRDIQSEMEELYGIELSPSAISHITDKVLVAAAEWQNRMLDKVYPIVYMDAIHFKVREDNKIVSKAAYICLGIDMNGYKDILGIWIGEAEGAKFWLSVCNDLNNRGVKDILIACMDGLRGLPEAIKAVFPNVCIQNCIVHQIRNSLKYISYKDKKDFMKDLKLVYTAETVELALSQLDMLKEKWDYKYANVIDSWYSNWNNLSTFFDFSSGIRKMIYTTNLLEGFNRQLRKFTKIRTVFPTDESLRKSLYLATDQVMKKWTSPIANWGPILLQFEIIFAE…
>Tn4451_TnpX_(CmR-catP)
MSRTSRITALYERLSRDDDLTGESNSITNQKKYLEDYARRNGFENIRHFTDDGFSGVNFNRPGFQSLIKEVEAGNVETLIVKDMSRLGRNYLQVGFYTEVLFPQKNVRFLAINNSIDSNNASDNDFAPFLNIMNEWYAKDTSNKIKAIFDARMKDGKRCSGSIPYGYNRLPSDKQTLVVDPVASEVVKRIFTLANDGKSTRAIAEILTEEKVLTPAAYAKEYHPEQYNGNKFTNPYLWAMSTIRNILGRQEYLGHTVLRKSVSTNFKLHKRKSTDEEEQYVFPNTHEPIISQELWDSVQKRRSRVNRASAWGTHSNRLSGYLYCADCGRRMTLQTHYSKKDGSVQYSYRCGGYASRVNSCTSHSISTDNVEALILSSVKRFSRFVLNDEQAFALELQSL…
>ICECp1_Int_(BacR)
MSNVKRKDNKGRNLRLGESQRKDGRYVYKYTDIYGKPQFKYAWKLVPTDKTPAGKREDLSLREKEKQIKKDLADGINTIGGKMTVCQLYAKKNSQRKNVKRNTEKGRQYLMKILENDPLGARSIDTVKLSDGKEWAMRMYENGFSYKTISNYKRSLKASFYMAIEDDCIRKNPFSFKLSDVLEDNSEPKVILTPEQEEKMLAFMEQDKTYSKYYDEVVILLETGLRISEFCGLTVHIDMANRIINVDHQLLKDSEIGYYIETPKTKKGERQLPMTERAYQAFKRVLQNRGKAEPIIIGGYSNFLFLNQKGFPKVAGNYESMLRGLVKKYNKTHKDQLPNITPHSFRHTYCTNMANKGMNPNTLQYIMGHANITMTLGYYAHGTFNSAKAELERLALAS
>AFM44967.1 AgrB [Clostridium perfringens B]
MIENISKLIAEKVSSELNYDNERKEIIQYGTYALIQTLISIISVLILGLVFNIALEALIFLFTASILRKYSGGAHSESSNVCTLLGIIISICIGFLIKSSFFAKMNFELVVFIGIVIFVFGYFIVFKFAPVDTKNKPIKTEKKKKRMKKGSLKILTIYLFIEVLSIILYYNSGWSLAKPVMLSIIFGVAWQCMTLTYIGNILLKTIDSFT
NKLL
>AFM44968.1 AgrD [Clostridium perfringens B]
MKKLNKNLLTLFAALTTVVATTVATSACLWFTHQPEEPKSLRDE
>CP24_03_6_rep
MEKLEELHDKKKNGKEIDWKGKKLKNLELAESYKRLGLKKAYRVEECGTLLSFKKIEEELKKLFKANFCKDRLCPMCSWRRSMKVFGQVSKVMDRALEDKEYRFLFLTLTVKNCTGEELSKLIDKIFKSLELLFKRKEVKNIVIGYFRGLEVTYNKDSDTYHPHFHIILMVNKSYFKKSDKYLTQKDWTNLWKDCLKVDYTPIVNVKAFKTASKEQTRKSICEVAKYTVKDNDYLFEDIEMTDNTVAILNNALKGRRLIAFGKEFRKIHKELNLDDAEKGDLINTDVDDTVRPEIEEIIENYKWNFGFKQYFKF*
>JIR12117_6_rep
LAQKCKRVNLFSFRIIHMNIKKFNMEQLKKLVDKNKSGNEIDWKGKKLKNLELAESYKRLGLKKAYRVEECGTLLSFKKIEEDLKKLFKANFCKDRLCPMCSWRRSMKVFGQVSKVMDRALEDKEYRFLFLTLTVKNCTGEELSKAIDKIFNSLKLFFQRKEVKKIVIGYFRGLEVTYNKDSDTYHPHFHIILMVNKSYFKKSDKYLTQKDWTNLWKDCLKVDYTPIVNVKAFKTASKEQTRKSICEVAKYTVKDNDYLFEDIEMTDNTVAILNNALKGRRLIAFGKEFRKIHKELNLDDAEKGDLINTDVDDTIRPEIEEIIENYKWNFGVKQYFKF*
>JIR12117_7_rep
MEQLEELRDKKKNGKEIDWKGKKLKNLELAESYKRLGLKKAYRVEECGTLLSFKSIEEEFKKLFKANFCKDRLCPMCSWRRSMKVFGQVSKVMDRALEDKEYRFLFLTLTVKNCTGEELSKLIDKIFKSLELLFKRKEVKNIAVGYFRGLEVTYNKDSDTYHPHFHIILMVNKSYFKKPDKYLTQKDWTNLWKDCLKVNYTPIVNVKAFKTAGKEQTRKSICEVAKYTVKDNDYLFENIEMTDNTVAILNNVLKGRRLIAFGKEFRKIHKELNLDDAEKGDLINTDVDDTVRPEIEEIIENYKWNFGFKQYFRF*
>NE18_5_rep
MNNNNKKEEKKQDEIIVKCTEKKKKNPKFSNYISEFLSKSGQERVSTCGDFIMLLSDLKLENRKLHKANFCENRFCPMCSWRLSLKDSLEISILMEHLRKEENKEFIFLTLTTPNVKGEELEQAIKEYNKAFERLIKLKEVKSIVKGYIRKLEVTYQGEKYITKKLWRIKKDYYIKLGLKIGDLEPNYNTYNPHFHVVLVVNKSYFKKSNYYITQERWLELWKKSMRDERITQVDVRKAKLNNYKEVYELSKYSAKDTDYLINKPVFKMFYKALKGKQVLVFSGLFKEAHKMYLNGELDVYKKKDEIEYVYMIYYDWHKKQYEERKLRELTEEEKEKINSLDYIL*
>TCP018_10_rep
MNNNTIVLTKKQEEEINKCEIIDKCKEKKVKNPKFSDYIEPFVSVKMSERIKDCGGFLMLLADLKLEHKKLHQGNFCKNRFCPMCSWRMALKDSLEISILMEHLMLEENKEFIFLTLTTPNVTGEELEQAIKEYNKAFERLMKLKEVKLIVKGYIRKLEVTYQGEKYITKKLWRKKKEYYENKGLKVGDLEPNYDTYNPHFHVVIAVNKSYFGNRTYISRERWLELWKKSMKDERITQVDVRKAKMSNYKEVYELSKYSAKDSDYLINRKVFSEFYKALKGKQVLVFGGLFKEAHKMYLDGELEVYKEKDEIEYEYMLYYNWTKKEYENTKLRELTEEEKESLNHKLINEMEDSF*
>TCP018_11_rep
MNNNNKKEEKKQDEIIVKCTEKKKKNPKFSNYISEFLSKSGQERVSTCGDFIMLLSDLKLENRKLHKANFCENRFCPMCSWRLSLKDSLEISILMEHLRKEENKEFIFLTLTTPNVKGEELEQAIKEYNKAFERLIKLKEVKSIVKGYIRKLEVTYQGEKYITKKLWRIKKDYYIKLGLKIGDLEPNYNTYNPHFHVVLVVNKSYFKKSNYYITQERWLELWKKSMRDERITQVDVRKAKLNNYKEVYELSKYSAKDTDYLINKPVFKMFYKALKGKQVLVFSGLFKEAHKMYLNGELDVYKKKDEIEYVYMIYYDWHKKQYEERKLRELTEEEKEKINSLDYIL*
>TCP018_9_rep
MDNDIKKEEKKQDEIIVKCTEKKKKNPKFSNYISEFLSKSGQERVSTCGDFIMLLSDLKLENKKLHKANFCENRFCPMCSWRLALKDSLEISILMEHLRKEENKEFIFLTLTTPNIKGEELEQAIKEYNKAFERLMKLKEVKSIVKGYIRKLEVTYQGEKYITKKLWRRKKDYYENKCLKIGDLEPNYDTYNPHFHVVLVVNKSYFTDKRYYISQERWLELWKKSMRDERITQVDVRKAKLNNYKEVYELSKYSAKDTDYLINKPVFKVFYKALKGKQVLVFSGLFKDAHKMYLNGELDVYKKIDEIEYVYMIYYDWHKKQYEERKLRELTEEEKEKINYKLKDEIDDNFKT*
>58875_2_rep
MTLYLQGHSYVIIFIRGVEMDKNYLVTKSNYFIMNSSYDLSLEEQKIILTLASMVQPNDEEFKPYIFKISDFMKIVGVENQAKYSEIPKITKELMKKVFEIEEGNKIIQTAWLSGAIYEKGSGYVILKFNPDLKPYMLKLSSMFTQYRLANILSMKSKYSPRIYEILKCNQFKNKGNITIEINELRKLLKTETIYSLYSDFKRKVIIQTQIELKRISDINFEFEEIKSGRKVVAIKFIIKPNKENKKIPQDKVTNDSFEKEVLESESILILKELFQDQVSIKNLKKILESANNDIEKIKKIYEYSKTQKIDNLVGFMIKMVKDSNFEEPIKQDKDYKKIHNFTEREDYDYQKLEEGLLGWDNDEILESIEENKIIANEGSKMDFKGSENENRTNITDEI…
>58875_4_rep
LEGVIFMAYIHLLTKEQLEQEKRFNLEERDFHVLNQIEYKESRRKAQSILRFIRKGILLNNGSWSISFSKIHKDYNDWVNKKKKKRPELKNISLKQIKNIVNKLKDLGLLIIENVKKRNCYFLPLPNKLPNNENITIPDTTSIEGNQATPMYIRNNNIDIDSYSNSQKFDNNKYKKCTSLVDVRRRIRELLDKARVKSSFIRDSILNGVTKNYRNITKKFLDNYIYKAIENARLKAIKTWNYLNKKQGVQANFTQRNDYDWAILEEALLSHY*
>CP24_03_3_rep
VINLDKKNIVSKRNDLITQKYDLTLNEQKLILLLASMVQPNDDSFKIYKIDVKEIVDLFNIKDKGFYRKTREIIKNLKNKGFTIEKENGNILDINWLASAEYFVGEGYIEVELSSKLKPYLLNLKTLYTSYKLGNVLSLKSKYSIRIFEIMKSNEFKKEFKITLTELKSILGIKEKSYDIYQNFKNRVLLKAQEEINLNTDINIEFSEIKTGRKVTELKFIIKANNIKNTDINYKKDKQDISGEKEDKENISEDIIILKNLFEDHEIATENLSKILESANGNIEKIKKVYEYSKTQKIDNLVGFMIKMVKGDNFEEPIKQDKNYKKIHNFTEREDYDYQKLESGLLGWDNEDELCENEIENDDFKMNFKADENENNNNIIDEIKGVLEGQLTAIFGELK…
>JGS1984_3_rep
MKTFNTYLKNKSNMEEKQYNLTAEEFAILEQINSKESRRKSQSLLRFLKKHIIKNNGSFCMSFAKIHYNYNRWVGRRKKERPELKTISLKQIKNLINQLADFGLIRIEKIEKTNCYFLPLPNKLPDDNSNENTKNTDVNENENCPRISGKYIDIDSYSNSQKFDSNKYKKCTSFVDVRKRVRELLDKARVKSSFIRDSILNGVSKNYRNITEKFLDNYILKAIENARLKATKTWNELNKKQGVQANFTQRDYDWNALEEALLSHY*
>JIR12117_4_rep
LLTLGIIYKIIENEVFKLREKNLVSKSNELINTRYNLNLQEQKLILTLASMVQPDDSEFKSYNFKVKEFMDLLEIKDKSTYKNLDKVIKSLMEKTFVIKKDSGEYIRLAWLSSAKYFKGNVTLEFSANLKPYLLMLKENYTSYKLENILKLKSCYSVRLFEILKSNLYKKILIIDIETLKYLLQADKKTYNLYGKFKEKILLKAQIELKEKTDIYFEFEEIKTGRKVTSLKFIIKSNKENKKLLSDNLKDISVENAETIEDKNIIILKELFHNQVSIKNLKKILESANNDIEKIKKIYEYSKTQKIDNLIGFMIKMVKDSNFEEPIKKDKDYKKIHNFTEREDYDYKKLEEGLLGWDNDEILESIEENKTIANEGSKMDFKGYENKNDINILNDVKNVL…
>TCP018_3_rep
MTLYLQGHSYVIIFIRGVEMDKNYLVTKSNYFIMNSSYDLSLEEQKIILTLASMVQPNDEEFKPYIFKISDFMKIVGVENQAKYSEIPKITKELMKKVFEIEEGNKIIQTAWLSGAIYEKGSGYVILKFNPDLKPYMLKLSSMFTQYRLANILSMKSKYSPRIYEILKCNQFKNKGNITIEINELRKLLKTETIYSLYSDFKRKVIIQTQIELKRISDINFEFEEIKSGRKVVAIKFIIKPNKENKKIPQDKVTNDSFEKEVLESESILILKELFQDQVSIKNLKKILESANNDIEKIKKIYEYSKTQKIDNLVGFMIKMVKDSNFEEPIKQDKDYKKIHNFTEREDYDYQKLEEGLLGWDNDEILESIEENKIIANEGSKMDFKGSENENRTNITDEI…
>58875_5_rep
MKGVIFMAHIHLLTKEQLEQEKRFNLEERDFHVLNQIEYKESRRKAQSILRFIRKGILLNNGSWSISFSKIHKDYNDWVNKKKKKRPELKNISLKQIKNIVNKLKDLGLLIIENVKKRNCYFLPLPNKLPNNENITTPDTTSIEGNQATPRYIRNNNIDIDSNSNSKEFNADMYEKCTSLVDVRNKVKELLKAARVKSSWIKNKVLTKLSENYRNITVKFLDSYINTVIENTRNTYYSNYRKYINNNANNRVLPNFTERNYSKDYWKYLEENLCFN*
>58875_3_rep
MKGVIFMVHIHLLTKEQLEQEKRFNLEERDFHVLNQIEYKESRRKAQSILRFIRKGILLNNGSWSISFSKIHKDYNDWVNKKKKKRPELKNISLKQIKNIVNKLKDLGLLIIENVKKRNCYFLPLPNKLPNNENITIPDTTSIEGNQATPRYIRNNNIDIDSNSNSKEFNADMYEKCTSLVDVRNKVKELLKAARVKSSWIKNKVLTKLSENYRNITVKFLDSYINTVIENTRNTYYSNYRKYIKNNANNRVLPNFTERNYSKDYWKYLEENLCFN*
>58875_6_rep
MKIFNTYLKNKTNITEEQYNLTAEEFAILEQINSKESKRKSQSLLRFLKKHIMLNNGSWSISFEKIQYKYNRWVGRRKKARPELRTISVKQIRTLINRLADFGLIIIEKVKNRNCYILPVPVFPPEKKCNETIENTNVNDDSTCPRILGEYIDIDSCSNSQKFDNTKYKKCTSLVDVRRRVRELLDKSRVKSFFIRDSILNGVTKNYKNISEKFLDNYILKAIENARLKAIKTWNDLNKKQGTQANFTQRDDYDWAILEEALLGHY*
>CM284_6_rep
MKGVIFMVHIHLLTKEQLEQEKRFNLEERDFHVLNQIEYKESRRKAQSILRFIRKGILLNNGSWSISFSKIHKDYNDWVNKKKKKRPELKNISLKQIKNIVNKLKDLGLLIIENVKKRNCYFLPLPNKLSNNENITPPDTTGIEGNQATPRYIRDNNIDIDSNSNSKEFNADMYEKCTSLVDVRNKVKELLKAARVKSSWIKNKVLTKLSENYRNITVKFLESYINTVIENTRNTYYSNYRKYIKNNANKRVLPNFTERNYSKDYWKYIEENLCVN*
>CM284_7_rep
MKGVIFMAHIHLLTKEQLEQEKRFNLEERDFHVLNQIEYKESRRKAQSILRFIRKGILLNNGSWSISFSKIHKDYNDWVNKKKKKRPELKNISLKQIKNIVNKLKDLGLLIIENVKKRNCYFLPLPNKLPNNENITIPDTTSIEGNQATPRYIRNNNIDIDSNSNSKEFNADMYEKCTSLVDVRNKVKELLKAARVKSSWIKNKVLTKLSENYRNITVKFLESYINTVIENTRNTYYSNYRKYIKNNANNRVLPNFTERNYSKDYWKYLEENLCFN*
>CP24_03_2_rep
MKGVIFMAHIHLLTKEQLEQEKRFNLEERDFHVLNQIEYKESRRKAQSILRFIRKGILLNNGSWSISFSKIHKDYNDWVNKKKKKRPELKNISLKQIKNIVNKLKDLGLLIIENVKKRNCYFLPLPNKLPNNENITTPDTTSIEGNKATPRYIRNNNIDIDSNSNSKEFNADMYEKCTSLVDVRNKVKELLKAARVKSSWIKNKVLTKLSENYRNITVKFLESYINTVIENTRNTYYSNYRKYIKNNANNRVLPNFTERNYSKDYWKYLEENLCFN*
>JGS1984_2_rep
MKGVIFMARIHLLTKEQLEQEKRFNLEERDFHVLNQIEYKESRRKAQSILRFIRKGILLNNGSWSISFSKIHKDYNDWVNKKKKKRPELKNISLKQIKNIVNKLKDLGLLIIENVKKRNCYFLPLPNKLPNNENITMPDTTSIEGNQATPRYIRNNNIDIDSNSNSKEFNADMYEKCTSLVDVRNKVKELLKAARVKSSWIKNKVLTKLSENYRNITVKFLESYINTVIENTRNTYYSNYRKYIKNNANNRVLPNFTERNYSKDYWKYLEENLCFN*
>JGS1984_4_rep
MKGVIFMARIHLLTKEQLEQEKRFNLEERDFHVLNQIEYKESRRKAQSILRFIRKGILLNNGSWSISFSKIHKDYNDWVNKKKKKRPELKNISLKQIKNIVNKLKDLGLLIIENVKKRNCYFLPLPNKLPNNENITMPDTTSIEGNQATPRYIRNNNIDIDSNSNSKEFNADMYEKCTSLVDVRNKVKELLKAARVKSSWIKNKVLTKLSENYRNITVKFLESYINTVIENTRNTYYSNYRKYIKNNANNRVLPNFTERNYSKDYWKYLEENLCFN*
>JGS4138_8_rep
MLKRTNLKITSGEWMILNNNIECNNARAKAASVLNFLKKCIEANDGTFSKALAKIHILYSRSHFKFTLTHFKNIINRLKDLGLLVIEKIKNRNVYTLPKEKKSNINIKNYALINKNIGCNNFTVTKKVTKKVTKKKSNETTDITKFKVNEKKHRYMDLYDINNLHITYNDIIDYLKNSYKGIKKSFDIATKKELKEIAKVLFVANNVNSNSKRDKYIQHLVLNKIKFSLKKIKFSGAVSYIETILFEKMIEVDSGDREIPNWITDGTKVKARPTNFTQRNYSKEDFEKMEQEWLEDQWSNTALV*
>JGS4138_6_rep
MKGVIFMANIHLLTKEQLEQEKMFNLEERDFHVLNQIEYKESRRKAQSILRFIRKGILLNNGSWSISFTKIHKDYNDWVNKKKKKRPELKNISLKQIKNIVNKLKDLGLLIIENVKKRNCYFLPLPNKLPNNENITTPDITSIEGNQVTPRYIRNNNIDIDSNSNSKEFNADMYEKCTSLVDVRNKVKALLKAARVKSSWIKNKVLTKLSENYRNITVKFLESYINTVIENTRNTYYSNYRKYINNNANNRVLPNFTERNYSEDYWKYLEENLCFN*
>JIR12117_2_rep
MKGVIFMAHIHLLTKEQLEQEKRFNLEERDFHILNQIEYKESRRKAQSILRFIRKGILLNNGSWSISFSKIHKDYNDWVNKKKKKRPELKNISLKQIKNIVNKLKDLGLLIIENVKKRNCYFLPLPNKLPNNENITTLDTTSIEGNQTTPRYIRNNNIDIDSNSNSKEFNADMYEKCTSLVDVRNKVKELLKAARVKSSWIKNKVLTKLSENYRNITVKFLDSYINTVIENTRNTYYSNYRKYIKNNSNNRVLPNFTERNYSKDYWKYLEENLCFN*
>JIR12117_5_rep
MKGVIFMAHIHLLTKEQLEQEKRFNLEERDFHVLNQIEYKESRRKAQSILRFIRKGILLNNGSWSISFSKIHKDYNDWVNKKKKKRPELKNISLKQIKNIVNKLKDLGLLIIENVKKRNCYFLPLPNKLPNNENITIPDTTSIEGNQATPRYIRNNNIDIDSNSNSKEFNSDMYEKCTSLVDVRNKVKELLKAARVKSSWIKNKVLTKLSENYRNITVKFLESYINTVIENTRNTYYSNYRKYIKNNANNRVLPNFTERNYSKDYWKYLEENLCFN*
>NE18_3_rep
MKGVIFMAHIHLLTKEQLEQEKRFNLEERDFHVLNQIEYKESRRKAQSILRFIRKGILLNNGSWSISFSKIHKDYNDWVNKKKKKRPELKNISLKQIKNIVNKLKDLGLLIIENVKKRNCYFLPLPNKLPNNENITTPDTTSIEGNQATPRYIRNNNIDIDSNSNSKEFNADMYEKCTSLVDVRNKVKELLKAARVKSSWIKNKVLTKLSENYRNITVKFLDSYINTVIENTRNTYYSNYRKYINNNANNRVLPNFTERNYSKDYWKYLEENLCFN*
>NE18_2_rep
MYEKCTSLVDVRSKVKELLKAARVKSSWIKNKVLTKLSENYRNITVKFLESYINTVIENTRNTYYSNYRKYIKNNANNRVLPNFTERNYSKDYWKYLEENLCFN*
>NE18_4_rep
MKGVIFMAHIHLLTKEQLEQEKRFNLEERDFHVLNQIEYKESRRKAQSILRFIRKGILLNNGSWSISFSKIHKDYNDWVNKKKKKRPELKNISLKQIKNIVNKLKDLGLLIIENVKKRNCYFLPLPNKLPNNENITIPDTTSIEGNQATPRYIRNNNIDIDSNSNSKEFNADMYEKCTSLVDVRNKVKELLKAARVKSSWIKNKVLTKLSENYRNITVKFLESYINTVIENTRNTYYSNYRKYIKNNANNRALPNFTERNYSKDYWKYLEENLCFN*
>JGS4138_5_rep
MKGVIFMAYIYLLTKEQLEQEKRFNLEERDFHVLNQIEYKESRRKAQSILRFIRKGILLNNGSWSISFSKIHKDYNDWVNKKKKKRPELRNISLKQIKNIVNKLKDLGLLIIKNVKKRNCYFLPLPNKLPDNENITMLDTTSVDCNQATPMYTRNNNIDIDSNSNSKKFNADMYEKCTSLVDVRNKVKELLKAARVKSSWIKNKVLTKLSENYRNITVKFLESYINTVIENTRNTYYSNYRKYIKNNVNNRVLPNFKERNYSKDYWKYLEENLCFN*
>JIR12117_3_rep
MKYFIIFTTRPHLDKNKQYKYKNETLIELLEITEEEQKDMTIIISKEEYKRRDRVYHKKNYDSEKAKKIYQEKLKSQGKLNEKEKISQRREKILDLLAEGLKQKDICIFLNISKPTYVRDRNFLKEQGLI*
>CM284_8_rep
LKGVFFMAAYYFMTEEQWEKEKTYNLTDDQFLILNQIEYKESKRKAESLLRFLKKSIMLGDGSWTISFTKFHKFYNDWVNKHKKKRPSLKNISLTQLKFTVNRLRDLGLLIIEKNKKTNIYKLPATENPTNNENSKPVENTCFEGEKSKKITPMLSSSLLDIDSNGNSKKDFDSNKYEKCTSLVDVRNKVRELLKFKRVKSNWIKDKVLIAITKNFRNITKQFLESYILKTIDNFRKTYYKNWAKYTRKQSVHANFTQREDYNWVELEEQLLSHY*
>58875_7_rep
DERSYFMAYIHLLTKEQLEQEKRFNLEKRDFHILNQIEYKESRRKAQSILRFIRKGILLNNGSWSISFSKIHEDYNRWVNKNKKKRPELKNISLKQIKNIVNKLKDLGLLIIKNIKKRNCYFLPLPKKLPNNENITTPDTTSLDDNQVIPRYIRNNNIDIDSNSKLKKFNANMYEKCTSLVDVRKKVKELLKIARIKSSWIKNKVLTKLSENYRNITVKFLESYINTVIENTKNTYYSNYKKYIKNNKNNRVLPNFTERNYSEDYWEYLEKNLCFN*
>CP24_03_4_rep
MSGENIYITLNTFYKPCRRLENIKELNTLFIDLDYYKTGKTKDQVLMNLEKNYFNQSIPIPNYVIDSGRGMYLIWLINKVPSQALALWKAIQEYLYNQLKCFGADRQALDATRILRVPGSINSKSKTVVNILDEYKYVYDLREIQNEFLPELKPYEKKKGRPSKINYIYRERSLYYGRIQDIIKLCELREYDLKGHRELILFLYRYYLCSFTEDVEKALNDVLELNSMFRQALSEREVIRATRSAERCYLDKNKQYKYKNETLIELLEITEEEQKYMTIIISKEEYKRRDRVYHKKNYDSEKAKKIYQEKLKSQGKLTKKEELEIVRNKIKALRLKGFKNKRIMQMLGMSSTTTFERHISYLKKNGLL*
>JGS1984_6_rep
MSGENIYITLNTFYKPCRRLENIKELNTLFIDLDYYKTGKTKDQVLMDLEKNYFNQSIPIPNYVIDSGRGMYLIWLIKSLPSQALPLWKAVQDYLYKQLKCFGADRQALDATRILRVPGSINSKSKTVVNILDEYEYVYDLREIQNGFLPELKPYEKKKGRPSKINYIYRERSLYYGRIQDIIKLCELREYDLKGHRELILFLYRYYLCSFTEDIEKALNDALELNTMFRQALSEREVIRATRSAERCYLDKNKQYKYKNETLIDLLEITEEEQKHMIIIISKEEYKRRKRIRNKNSYDGEKAKKIYQEKLKSQGKLNEKEKISQRREKIKDLLDEGLKQKDICLLLNISKPTYVRDRNFLKEQGLI*
>JGS1984_7_rep
MNYIDNIHSRSKGWITRSVIDKKGYRQWHYKYAELKDLDMMDEENIYITLNTFYKPCRRLENIKELNTLFIDLDYYKTGKTKDQVLMDLEKNYFNQSIPIPNYVIDSGRGMYLIWIINAVPSKALPLWKAVQEYLYNQLKYFGADRQALDATRILRVPGSINSKSKTVVNILDEYEYIYDLREIQNGFLPELKPYERKKGRPSKINYIYRERSLYYGRIQDIIKLCELREYDLKGHRELILFLYRYYLCSFTEDIEKALNDVLELNSMFRQHLSEREVIRATRSAERCYLDKNKQYKYKNETLIELLEITEEEQKDMTIIISKKEYKRRENIRGKKNYQEKLKSQGKFTEKEKISQRREKILDLLGEGFTQKEIYTLMKISKRTCINDVNFLRRQGLI*
>58875_8_rep
LKLSTLKKNYFTKEKLKSENIVDLINYLYPNKDECFMRFLSKKKTRGKTRAYNINSLKDENKLFQVIKKFGNEDVFLSLNEFRTMERGTRDNIFCLNTIAVDVDYKKVESLKNLEPEQVINLLELEKFEQNIPTPNLIEYGNQIRLIYKLYEPVYVPKYRDNVLILARRISQVFAKELEEFGAESQNLESYLRLPGSINSKNNSEVNIIFIKDSVEYELRDLQELWLDELPKWWKKKKGKVKDKNKVVKLHNVYSLNNNRLLDFEKIQEYLNLNKINELRARLCFLYRNYVLIRQKYQKGELEDEDYQLAEKEMLRFNSQFKNPMRNNVIEGATRCVNRKQYLYKNETLVNFLELDFELCENLELQSIYKIKTREERNRINYEKNKDEIKDKLKKEYKE…
>JGS1984_5_rep
LTNALRKFENYSKKEINKESEIIKYLYFNEEECFVRVLSKSKNLTKSYSISSLKNSDKLYQVAKRFGREDIFMSLNPFRTMESGANRNLFCINCIAVDVDYKKIKELKELDPVQIINLLELDFFDIKIPTPNLIEYGNQVRLIYKLHETVYIPKFRDNVKVLARRISEVFAKELKDFGAEKQNLESYFRFPGSINTKNDSSVRIFKYDESIEYTLRELQELWLDELPKWWKRKKGRNKTPKKVVKLHNVYSLNCNRLLDFEKIQQFLNANEMNDLRARLCFLYRNYVLVKLKYQNGELIADDYETAKDEMLKFNNQFNYPLRDNVIESATRVVNYRQYLYRNDTLINFLELDYEFCENLGLQSLFKVKTKEEVNKDYYKRNINKVKKINKEAYEKNIKN…
>JGS1984_8_rep
MSNANNVMEYTGTEILYKINNETGEFEEIGQADMFFKPIGRNEPFMITYLAEIINLIDNLGNKKMKVVKYILNNMSKSDNILLITNRELASKASVGINTVTETLKVLEKANIIQRRTGAIMISPKLLNNKKAKGEAIMMTKYKQFSE*
>JGS4138_7_rep
MAYKIPFTKEQKDKLSEIGSKKKIKNAGSVLAYIIKYANKETGYLDFSIEKLHSKHAESKKKIVNGKKKAKISLTYFKKLADMMVDKGILSIRREGKLKFYGINSVSDEEKEDKDNDDTKEEKVQDETSDEGLIARLSKVYKGVEYNVIATKKQLKTIAKALLVANNLNSNSIHDKCVQWLVFKKIKNSLQRINLVGAIRYIETILYEKLIEVQDDNFNVPMWLYNNLELPKVNFTQRNYTKEDFEKLEQECQEDLWNGTALV*
>JIR12688_3_rep
MEKNYLVTKSNYFIMNSSYDLSLEEQKIILTLASMVQPNDEEFKPYIFKISDFMELLGVNTKTKYTEIPKITKDLMKKVFEIEEDDVIIQTAWLSSATYKKGSGIVELEFSPKLKPYMLKLNSMFTQYKLANILSMKSKYSPRIYEILKCNEFKKQNFVEIKITELRRLLKAENIYPLYSDFKRYIIIRTKKELKKLSDIWFEFEEIKTGRKVTSIRFYIYSNNIENGKKVYNFKEEDAITLIDTQDLSEDDKIFELYNLFKEYKIGFESIKNILFNANGDIEKVKKVYEYSKTQDINNFVGFMISMVKKDTFITPKAKKKRKNTANFNERNYNYNELEKKLLGWD*

## Sheet: Table S2
Supplementary Table 2. All C. perfringens isolates used in this study
Strain Name	Accession number	Source	Health status	Toxinotype	Clade	Isolation Date	Location	Genome size (bp)	Added by this study	Extraction method	Sequencing location
58875	SAMEA111327978	Turkey (Small intestine)	Clinical Necrotic Enteritis	E	1	2015	Norway	3763231	+	alkaline lysis, Chloroform extraction and ethanol precipitation	Wellcome Sanger Institute
1207_CPER	SAMN03197169	Human (Blood)	Bacteremia	A	1	Unknown	USA	3207161		N/A	N/A
13_0815-C	SAMN05327827	Llama	sudden death	A	1	2013	Australia	3654080	+	alkaline lysis, Chloroform extraction and ethanol precipitation	Micromon genomic facility
13_0815-D	SAMN05327828	Llama	sudden death	A	1	2013	Australia	3213825	+	alkaline lysis, Chloroform extraction and ethanol precipitation	Micromon genomic facility
13_0816-B	SAMN05327829	Llama	sudden death	A	1	2013	Australia	3281924	+	alkaline lysis, Chloroform extraction and ethanol precipitation	Micromon genomic facility
13_0847-D	SAMN05327830	Llama	sudden death	A	1	2013	Australia	3337880	+	alkaline lysis, Chloroform extraction and ethanol precipitation	Micromon genomic facility
15SBCL1664	SAMN09721421	Food	N/A	F	3	2015	France	2884997		N/A	N/A
16SBCL106	SAMN09721427	Food	N/A	A	3	2013	France	2864464		N/A	N/A
16SBCL107	SAMN09721422	Food	N/A	A	3	2013	France	2897663		N/A	N/A
16SBCL1078	SAMN09721450	Food	N/A	A	2	2016	France	3301538		N/A	N/A
16SBCL1081	SAMN09721451	Food	N/A	A	2	2016	France	3300996		N/A	N/A
16SBCL1083	SAMN09721460	Food	N/A	A	1	2016	France	3241811		N/A	N/A
16SBCL109	SAMN09721436	Food	N/A	A	3	2014	France	2842897		N/A	N/A
16SBCL110	SAMN09721417	Food	N/A	F	3	2014	France	2813175		N/A	N/A
16SBCL111	SAMN09721445	Food	N/A	A	1	2014	France	3116978		N/A	N/A
16SBCL1126	SAMN09721434	Food	N/A	F	3	2016	France	2980866		N/A	N/A
16SBCL113	SAMN09721423	Food	N/A	F	3	2014	France	2889176		N/A	N/A
16SBCL1141	SAMN09721459	Food	N/A	A	1	2016	France	3148419		N/A	N/A
16SBCL1142	SAMN09721467	Food	N/A	A	1	2016	France	3329668		N/A	N/A
16SBCL1344	SAMN09721468	Food	N/A	A	1	2016	France	3372953		N/A	N/A
16SBCL1431	SAMN09721418	Food	N/A	F	3	2016	France	2898782		N/A	N/A
16SBCL1584	SAMN09721438	Food	N/A	F	3	2016	France	2901971		N/A	N/A
16SBCL1589	SAMN09721466	Food	N/A	A	1	2016	France	3379881		N/A	N/A
16SBCL1590	SAMN09721464	Food	N/A	A	1	2016	France	3159756		N/A	N/A
16SBCL1592	SAMN09721453	Food	N/A	A	5	2016	France	3001102		N/A	N/A
16SBCL525	SAMN09721458	Food	N/A	F	1	2016	France	3366910		N/A	N/A
16SBCL529	SAMN09721424	Food	N/A	F	3	2016	France	2900793		N/A	N/A
16SBCL537	SAMN09721457	Food	N/A	A	1	2015	France	3224148		N/A	N/A
16SBCL538	SAMN09721452	Food	N/A	A	5	2015	France	3085836		N/A	N/A
16SBCL563	SAMN09721430	Food	N/A	F	3	2015	France	2961289		N/A	N/A
16SBCL565	SAMN09721429	Food	N/A	F	3	2015	France	2923292		N/A	N/A
16SBCL570	SAMN09721465	Food	N/A	A	1	2015	France	3391893		N/A	N/A
16SBCL577	SAMN09721431	Food	N/A	F	3	2015	France	2925458		N/A	N/A
16SBCL578	SAMN09721449	Food	N/A	A	1	2015	France	3365902		N/A	N/A
16SBCL582	SAMN09721442	Food	N/A	F	3	2015	France	2906103		N/A	N/A
16SBCL584	SAMN09721428	Food	N/A	F	3	2015	France	3172429		N/A	N/A
16SBCL585	SAMN09721440	Food	N/A	F	3	2015	France	2909165		N/A	N/A
16SBCL591	SAMN09721443	Food	N/A	F	3	2015	France	2905456		N/A	N/A
16SBCL592A	SAMN09721439	Food	N/A	F	3	2015	France	2869440		N/A	N/A
16SBCL595	SAMN09721462	Food	N/A	A	1	2015	France	3271057		N/A	N/A
16SBCL596A	SAMN09721461	Food	N/A	A	1	2015	France	3359616		N/A	N/A
16SBCL599	SAMN09721441	Food	N/A	F	3	2015	France	2909653		N/A	N/A
16SBCL600	SAMN09721470	Food	N/A	A	1	2015	France	3339665		N/A	N/A
16SBCL605	SAMN09721432	Food	N/A	A	3	2015	France	2902525		N/A	N/A
16SBCL608	SAMN09721435	Food	N/A	F	3	2015	France	2901080		N/A	N/A
16SBCL609	SAMN09721433	Food	N/A	A	3	2015	France	2904995		N/A	N/A
16SBCL610	SAMN09721471	Food	N/A	A	1	2015	France	3313462		N/A	N/A
16SBCL615	SAMN09721416	Food	N/A	F	3	2015	France	2932805		N/A	N/A
16SBCL620	SAMN09721456	Food	N/A	A	1	2015	France	3307109		N/A	N/A
16SBCL621	SAMN09721444	Food	N/A	A	1	2015	France	3119614		N/A	N/A
16SBCL624	SAMN09721419	Food	N/A	F	3	2015	France	2870141		N/A	N/A
16SBCL627	SAMN09721420	Food	N/A	F	3	2015	France	2893940		N/A	N/A
16SBCL629	SAMN09721455	Food	N/A	A	1	2015	France	3295631		N/A	N/A
16SBCL648	SAMN09721463	Food	N/A	A	1	2016	France	3469953		N/A	N/A
16SBCL816	SAMN09721447	Food	N/A	A	1	2015	France	3244044		N/A	N/A
16SBCL940	SAMN09721425	Food	N/A	F	3	2016	France	2891278		N/A	N/A
16SBCL945	SAMN09721426	Food	N/A	F	3	2016	France	2905439		N/A	N/A
17SBCL19	SAMN09721437	Food	N/A	F	3	2017	France	2875221		N/A	N/A
17SBCL335	SAMN09721454	Food	N/A	A	1	2017	France	3342432		N/A	N/A
17SBCL67	SAMN09721469	Food	N/A	A	1	2017	France	3264408		N/A	N/A
17SBCL79	SAMN09721472	Food	N/A	F	1	2017	France	3372934		N/A	N/A
17SBCL85	SAMN09721473	Food	N/A	F	1	2017	France	3376048		N/A	N/A
2016TE7641_69	SAMN10033027	Turkey	Unknown	A	1	2016	Italy	3228139		N/A	N/A
2789STDY5608889	SAMEA3545297	Human	Healthy	A	1	2013	UK	3321076		N/A	N/A
512120_9	SAMEA5616556	Human (gut)	Neonatal	A	1	2019	UK	3227023		N/A	N/A
519128_12	SAMEA5616585	Human (gut)	Neonatal	A	1	2019	UK	3230800		N/A	N/A
521130_10	SAMEA5616596	Human (gut)	Neonatal	A	1	2019	UK	3408430		N/A	N/A
79385-1	SAMN08634681	Food	N/A	F	3	2017	Italy	2780084		N/A	N/A
79385-2	SAMN08634691	Food	N/A	F	3	2017	Italy	2760286		N/A	N/A
79385-3	SAMN08634692	Food	N/A	F	3	2017	Italy	2778860		N/A	N/A
79385-4	SAMN08634693	Food	N/A	F	3	2017	Italy	2765753		N/A	N/A
79385-5	SAMN08634694	Food	N/A	F	3	2017	Italy	2778899		N/A	N/A
79385-6	SAMN08634695	Food	N/A	F	3	2017	Italy	2782886		N/A	N/A
79385-7	SAMN08634696	Food	N/A	F	3	2017	Italy	2782436		N/A	N/A
83921_1_2	SAMN08634697	Human (Stool)	Necrotising enterocolitis	F	3	2017	Italy	2781080		N/A	N/A
83921_3_3	SAMN08634706	Human (Stool)	Necrotising enterocolitis	F	3	2017	Italy	2785440		N/A	N/A
83921_3_4	SAMN08634707	Human (Stool)	Necrotising enterocolitis	F	3	2017	Italy	2777937		N/A	N/A
96-7415	SAMN07326143	Chicken	Necrotic enteritis	A	1	1996	USA	3383570		N/A	N/A
9878718-3	SAMN07326144	Chicken	Necrotic enteritis	G	1	2005	Denmark	3604958		N/A	N/A
AF30-3	SAMN09734567	Human (Stool)	Unknown	A	1	Unknown	China	3402500		N/A	N/A
AGDD1	SAMEA111328002	soil	N/A	A	1	2020	Australia	3489712	+	MPBio Soil kit	MHTP genomics facility
AGDD2	SAMEA111328003	soil	N/A	A	1	2020	Australia	3293982	+	MPBio Soil kit	MHTP genomics facility
AMR_A7_2	SAMEA111328004	Human (gut)	Healthy	A	1	2020	Australia	3394965	+	MPBio Soil kit	MHTP genomics facility
AMR_G7_2	SAMEA111328005	Human (gut)	Healthy	A	1	2020	Australia	3393710	+	MPBio Soil kit	MHTP genomics facility
AMR_G8_2	SAMEA111328006	Human (gut)	Healthy	A	1	2020	Australia	3393132	+	MPBio Soil kit	MHTP genomics facility
An185	SAMN02604008	Chicken	Healthy	A	1	Unknown	Unknown	3254381		N/A	N/A
An68	SAMN06473746	Chicken	Healthy	A	1	2016	Unknown	3263985		N/A	N/A
ASM191390v1	SAMN05509317	Human	Infant	A	1	2013	USA	3417203		N/A	N/A
ATCC13124	SAMEA1346598	Human	Gas Gangrene	A	1	Unknown	Finland	3256683		N/A	N/A
ATCC27324	SAMEA111328059	Calf	Haemorrhagic gastroenteritis	E	1	Unknown	Unknown	3678428	+	alkaline lysis, Chloroform extraction and ethanol precipitation	Wellcome Sanger Institute
B00010_4	SAMEA5617002	Human (gut)	Neonatal	A	1	2019	UK	3329620		N/A	N/A
B00268_4	SAMEA5617663	Human (gut)	Neonatal	A	1	2019	UK	3105666		N/A	N/A
B02255_21	SAMEA5618107	Human (gut)	Neonatal	A	1	2019	UK	3224274		N/A	N/A
Bar3	SAMEA111327993	Human	Pig-Bel	C	3	Unknown	Australia	3165591	+	CsCl gradient, isopropanol extraction	Wellcome Sanger Institute
BzA	SAMN08967107	Bison	Unknown	A	1	2016	Russia	3282838		N/A	N/A
C01329_4	SAMEA5618368	Human (gut)	Neonatal	A	1	2019	UK	3191442		N/A	N/A
C1	SAMN05933485		Healthy	A	1	2001	Denmark	3408235		N/A	N/A
C124	SAMN05933500	Chicken	Necrotic enteritis	G	1	1997	Denmark	3513275		N/A	N/A
C125	SAMN05933501	Chicken	Necrotic enteritis	G	1	2000	Denmark	3590478		N/A	N/A
C24	SAMN05933489	Chicken	Necrotic enteritis	G	1	2001	Denmark	3636223		N/A	N/A
C25	SAMN05933490	Chicken	Necrotic enteritis	A	1	2000	Denmark	3566270		N/A	N/A
C26	SAMN05933491	Chicken	Necrotic enteritis	G	1	2000	Denmark	3239288		N/A	N/A
C27	SAMN05933492	Chicken	Necrotic enteritis	A	1	1997	Denmark	3420395		N/A	N/A
C31	SAMN05933493	Chicken	Necrotic enteritis	G	1	1998	Denmark	3516260		N/A	N/A
C32	SAMN05933495	Chicken	Necrotic enteritis	A	1	1998	Denmark	3378166		N/A	N/A
C36	SAMN05933496	Chicken	Necrotic enteritis	G	1	1998	Denmark	3559065		N/A	N/A
C37	SAMN05933497	Chicken	Necrotic enteritis	G	1	1999	Denmark	3569934		N/A	N/A
C48	SAMN05933499	Chicken	Necrotic enteritis	G	1	2002	Denmark	3508765		N/A	N/A
C7	SAMN05933487		Healthy	A	4	2001	Denmark	3541824		N/A	N/A
CBA7123	SAMD00057672	Human (Stool)	Healthy	A	5	Unknown	Korea	3135010		N/A	N/A
CC00744	SAMEA111347036	Human	IBD	A	1	2018	Australia	3479872	+	MPBio Soil kit	MHTP genomics facility
CC00856	SAMEA111347108	Human	IBD	A	2	2019	Australia	3499422	+	MPBio Soil kit	MHTP genomics facility
CC00858	SAMEA111347110	Human	IBD	A	2	2019	Australia	3499144	+	MPBio Soil kit	MHTP genomics facility
CC01013	SAMEA111347234	Human	IBD	A	1	2018	Australia	3474279	+	MPBio Soil kit	MHTP genomics facility
clos213	SAMEA111327985	chicken	Unknown	A	4	Unknown	Unknown	3916860	+	alkaline lysis, Chloroform extraction and ethanol precipitation	Micromon genomic facility
clos268	SAMEA111327965	chicken	Unknown	A	1	Unknown	Unknown	3472817	+	alkaline lysis, Chloroform extraction and ethanol precipitation	Micromon genomic facility
CN1020	SAMEA111328058	Sheep	Unknown	D	1	1944	Canada	3499386	+	CsCl gradient, isopropanol extraction	Wellcome Sanger Institute
CN1675	SAMEA111328057	Sheep	Unknown	D	1	1946	Wales	3547833	+	CsCl gradient, isopropanol extraction	Wellcome Sanger Institute
CN1793	SAMEA111328048	Unknown	Unknown	B	1	1947	Unknown	3779040	+	CsCl gradient, isopropanol extraction	Wellcome Sanger Institute
CN1990	SAMEA111328051	Sheep	Unknown	B	1	1947	Wales	3793170	+	CsCl gradient, isopropanol extraction	Wellcome Sanger Institute
CN2414	SAMEA111328047	Sheep	Unknown	D	1	1948	Wales	3628116	+	CsCl gradient, isopropanol extraction	Wellcome Sanger Institute
CN3693	SAMEA111328056	Goat	Unknown	D	1	1954	Unknown	3527580	+	CsCl gradient, isopropanol extraction	Wellcome Sanger Institute
CN3717	SAMEA111327977	Sheep	Diseased	C	2	Unknown	Unknown	3468372	+	alkaline lysis, Chloroform extraction and ethanol precipitation	Wellcome Sanger Institute
CN3718	SAMEA111328055	Guinea pig	Unknown	D	1	1955	Argentina	3293493	+	CsCl gradient, isopropanol extraction	Wellcome Sanger Institute
CN3922	SAMEA111328052	unknown animal	Unknown	B	1	1955	UK	3739671	+	alkaline lysis, Chloroform extraction and ethanol precipitation	Wellcome Sanger Institute
CN3948	SAMEA111328053	Sheep	Unknown	D	1	1956	Iran	3589144	+	alkaline lysis, Chloroform extraction and ethanol precipitation	Wellcome Sanger Institute
CN4003	SAMEA111328034	Sheep	Unknown	F	3	1956	Ireland	2943108	+	alkaline lysis, Chloroform extraction and ethanol precipitation	Wellcome Sanger Institute
CN5383	SAMEA111328033	Human	Pig-Bel	B	1	Unknown	Papua New Guinea	3593841	+	alkaline lysis, Chloroform extraction and ethanol precipitation	Wellcome Sanger Institute
CN677	SAMEA111328049	Sheep	Dysentery	D	1	1942	Newcastle	3709368	+	CsCl gradient, isopropanol extraction	Wellcome Sanger Institute
CP 1432c	SAMEA111328029	Unknown	Unknown	A	1	Unknown	Belgium	3590838	+	alkaline lysis, Chloroform extraction and ethanol precipitation	Wellcome Sanger Institute
CP 1432c_1	SAMEA111328028	Unknown	Unknown	A	1	Unknown	Belgium	3493587	+	alkaline lysis, Chloroform extraction and ethanol precipitation	Wellcome Sanger Institute
CP PB-1	SAMEA111328030	Food	N/A	E	2	Unknown	Japan	3416680	+	alkaline lysis, Chloroform extraction and ethanol precipitation	Wellcome Sanger Institute
CP_Sheep3	SAMEA111328007	Sheep	Healthy	A	1	2020	Australia	3360271	+	MPBio Soil kit	MHTP genomics facility
CP_Sheep4	SAMEA111328008	Sheep	Healthy	A	1	2020	Australia	3258888	+	MPBio Soil kit	MHTP genomics facility
CP03_1	SAMEA111328009	soil	N/A	A	1	2020	Australia	3282897	+	MPBio Soil kit	MHTP genomics facility
CP15	SAMN06252080	Chicken	Necrotic enteritis	A	1	2009	USA	3378662		N/A	N/A
CP24-03	SAMEA111327973	Unknown	Unknown	A	1	Unknown	Unknown	3504604	+	alkaline lysis, Chloroform extraction and ethanol precipitation	Wellcome Sanger Institute
CP4	SAMN04017578	Chicken	Necrotic enteritis	G	1	2001	Canada	3642209		N/A	N/A
cp508_17	SAMEA4983640	Calf	Enterotoxaemia	E	2	Unknown	France	3476899		N/A	N/A
cp515_17	SAMEA4983641	Human	Food poisioning	E	2	Unknown	France	3587818		N/A	N/A
CP600	SAMEA111328031	Calf	Enterotoxaemia	A	1	Unknown	Unknown	3594386	+	alkaline lysis, Chloroform extraction and ethanol precipitation	Wellcome Sanger Institute
Cper103980	SAMEA111416198	Chicken	Focal duodenal necrosis	A	1	2015	USA	3644939	+	alkaline lysis, Chloroform extraction and ethanol precipitation	Micromon genomic facility
CperB1H119	SAMEA111416199	Chicken	Focal duodenal necrosis	A	1	2015	USA	3598359	+	alkaline lysis, Chloroform extraction and ethanol precipitation	Micromon genomic facility
CperB2H112	SAMEA111416200	Chicken	Focal duodenal necrosis	A	1	2015	USA	3576167	+	alkaline lysis, Chloroform extraction and ethanol precipitation	Micromon genomic facility
CperBRD5	SAMEA111416201	Chicken	Focal duodenal necrosis	A	1	2015	USA	3404315	+	alkaline lysis, Chloroform extraction and ethanol precipitation	Micromon genomic facility
CW190	SAMEA111328026	Food	N/A	A	1	1953	UK	3191717	+	CsCl gradient, isopropanol extraction	Wellcome Sanger Institute
CW496	SAMEA111328041	Human	Healthy	A	1	Unknown	USA	3140818	+	CsCl gradient, isopropanol extraction	Wellcome Sanger Institute
CW500	SAMEA111328044	Porcine	Healthy	A	1	Unknown	USA	3208306	+	CsCl gradient, isopropanol extraction	Wellcome Sanger Institute
CW504	SAMEA111328042	Unknown	Unknown	A	1	Unknown	USA	3299467	+	alkaline lysis, Chloroform extraction and ethanol precipitation	Wellcome Sanger Institute
CW576	SAMEA111328039	Pig	Healthy	A	1	Unknown	USA	3192259	+	CsCl gradient, isopropanol extraction	Wellcome Sanger Institute
CW597	SAMEA111328043	Porcine	Healthy	A	1	Unknown	USA	3076100	+	CsCl gradient, isopropanol extraction	Wellcome Sanger Institute
CW664	SAMEA111328045	Porcine	Healthy	A	1	Unknown	USA	3224918	+	CsCl gradient, isopropanol extraction	Wellcome Sanger Institute
CWC 48	SAMEA111327976	Human	Pig-Bel	B	1	Unknown	Unknown	3656277	+	alkaline lysis, Chloroform extraction and ethanol precipitation	Wellcome Sanger Institute
D13118	SAMEA111327970	Dog	Necrotic enteritis	F	1	Unknown	Unknown	3706720	+	alkaline lysis, Chloroform extraction and ethanol precipitation	Micromon genomic facility
D13122	SAMEA111327971	Dog	Necrotic enteritis	F	2	Unknown	Unknown	3843382	+	alkaline lysis, Chloroform extraction and ethanol precipitation	Micromon genomic facility
DE1_5	SAMEA111328010	Human (gut)	Healthy	A	1	2020	Australia	3207478	+	MPBio Soil kit	MHTP genomics facility
Del1	SAMN06252079	Chicken	Necrotic enteritis	G	1	2009	USA	3810896		N/A	N/A
EHE-NE18_1	SAMN05725818	Chicken	Necrotic enteritis	A	1	2002	Australia	3415553		N/A	N/A
EHE-NE7	SAMN07326146	Chicken	Necrotic enteritis	G	1	2002	Australia	3430497		N/A	N/A
EUR-NE15	SAMN07326147	Chicken	Necrotic enteritis	G	1	2002	Australia	3588449		N/A	N/A
F262	SAMN00199225	Calf	Bovine Clostridial Abomastis	A	1	2012	Canada	3468406		N/A	N/A
F4969	SAMN02436168	Human	Diarrhoea	F	1	2013	Unknown	3510272		N/A	N/A
FC2	SAMN07326148	Chicken	Necrotic enteritis	G	1	1995	USA	3486930		N/A	N/A
FDAARGOS_903	SAMN13450433	Unknown	Unknown	A	1	Unknown	Unknown	3355233		N/A	N/A
FDAARGOS_904	SAMN13450434	Unknown	Unknown	A	1	Unknown	Unknown	3360860		N/A	N/A
FDAARGOS_905	SAMN13450435	Unknown	Unknown	A	1	Unknown	Unknown	3347523		N/A	N/A
FDAARGOS_931	SAMN13450461	Unknown	Unknown	A	1	Unknown	Unknown	3375486		N/A	N/A
FORC_003	SAMN03140316	Environmental (aquarium water)	N/A	A	1	2014	South Korea	3395109		N/A	N/A
FORC_025	SAMN04209542	Human	Food poisioning	A	1	2015	South Korea	3343822		N/A	N/A
GNP-1	SAMN07326149	Chicken	Necrotic enteritis	G	1	1996	USA	3725979		N/A	N/A
ITX1105-12MP	SAMN07326150	Chicken	Necrotic enteritis	G	1	1996	USA	3651954		N/A	N/A
ITX1106-12MP	SAMEA111328035	Chicken	Necrotic enteritis	G	1	Unknown	USA	3654491	+	alkaline lysis, Chloroform extraction and ethanol precipitation	Micromon genomic facility
J20	SAMEA111328038	Chicken	Unknown	G	1	Unknown	USA	3660659	+	alkaline lysis, Chloroform extraction and ethanol precipitation	Wellcome Sanger Institute
JFP718	SAMN05323879	Dog	Haemorrhagic gastroenteritis	F	2	2011	Canada	3652220		N/A	N/A
JFP727	SAMN05323880	Foal	Necrotizing enteritis	F	2	2011	Canada	3624033		N/A	N/A
JFP728	SAMN05323881	Foal	Necrotizing enteritis	F	2	2011	Canada	3579626		N/A	N/A
JFP771	SAMN05323882	Dog	Haemorrhagic gastroenteritis	F	1	2011	Canada	3495308		N/A	N/A
JFP774	SAMN05323883	Dog	Haemorrhagic gastroenteritis	F	2	2011	Canada	3548595		N/A	N/A
JFP795	SAMN05323884	Dog	Haemorrhagic gastroenteritis	F	2	2012	Canada	3578912		N/A	N/A
JFP796	SAMN05323885	Dog	Haemorrhagic gastroenteritis	F	2	2012	Canada	3601148		N/A	N/A
JFP801	SAMN05323886	Foal	Necrotizing enteritis	F	2	2002	USA	3580610		N/A	N/A
JFP804	SAMN05323887	Foal	Necrotizing enteritis	G	2	2010	USA	3625968		N/A	N/A
JFP810	SAMN05323888	Dog	Haemorrhagic gastroenteritis	F	2	2012	Canada	3830406		N/A	N/A
JFP826	SAMN05323889	Dog	Haemorrhagic gastroenteritis	F	2	2012	USA	3660408		N/A	N/A
JFP828	SAMN05323890	Foal	Necrotizing enteritis	F	2	2011	USA	3564370		N/A	N/A
JFP829	SAMN05323891	Foal	Necrotizing enteritis	F	2	2010	USA	3639686		N/A	N/A
JFP833	SAMN05323892	Foal	Necrotizing enteritis	A	1	2000	USA	3521770		N/A	N/A
JFP834	SAMN05323893	Foal	Necrotizing enteritis	F	1	2002	USA	3549140		N/A	N/A
JFP836	SAMN05323894	Dog	Haemorrhagic gastroenteritis	F	2	2008	USA	3599532		N/A	N/A
JFP914	SAMN05323895	Dog	Haemorrhagic gastroenteritis	F	2	2009	Switzerland	3819232		N/A	N/A
JFP916	SAMN05323896	Dog	Haemorrhagic gastroenteritis	F	2	2009	Switzerland	3660641		N/A	N/A
JFP921	SAMN05323897	Dog	Haemorrhagic gastroenteritis	F	2	2007	USA	3601767		N/A	N/A
JFP922	SAMN05323898	Dog	Haemorrhagic gastroenteritis	F	2	2006	USA	3612099		N/A	N/A
JFP923	SAMN05323899	Dog	Haemorrhagic gastroenteritis	F	2	2006	USA	3589715		N/A	N/A
JFP941	SAMN05323900	Dog	Haemorrhagic gastroenteritis	F	2	2013	Canada	3594640		N/A	N/A
JFP961	SAMN05323901	Dog	Haemorrhagic gastroenteritis	F	2	2014	Canada	3617219		N/A	N/A
JFP978	SAMN05323902	Foal	Necrotizing enteritis	F	1	2011	USA	3585277		N/A	N/A
JFP980	SAMN05323903	Foal	Necrotizing enteritis	F	2	2006	USA	3654588		N/A	N/A
JFP981	SAMN05323904	Foal	Necrotizing enteritis	F	1	2004	USA	3580367		N/A	N/A
JFP982	SAMN05323905	Foal	Necrotizing enteritis	F	2	2001	USA	3670557		N/A	N/A
JFP983	SAMN05323906	Foal	Necrotizing enteritis	F	2	2004	USA	3657522		N/A	N/A
JFP986	SAMN05323907	Foal	Necrotizing enteritis	F	2	2011	USA	3669049		N/A	N/A
JFP992	SAMN05323908	Foal	Necrotizing enteritis	F	2	2008	USA	3657868		N/A	N/A
JGS1118	SAMEA111328040	Lamb	Unknown	B	1	Unknown	USA	3762140	+	CsCl gradient, isopropanol extraction	Wellcome Sanger Institute
JGS1558	SAMEA111328037	goat	Diarrhoea	D	1	Unknown	USA	3455088	+	CsCl gradient, isopropanol extraction	Wellcome Sanger Institute
JGS1984	SAMEA111327974	Lamb	Dysentery	B	1	Unknown	Unknown	3637409	+	alkaline lysis, Chloroform extraction and ethanol precipitation	Wellcome Sanger Institute
JGS4102	SAMEA111328060	Avian	Necrotic enteritis	G	1	Unknown	Unknown	3625972	+	alkaline lysis, Chloroform extraction and ethanol precipitation	Wellcome Sanger Institute
JGS4138	SAMEA111328036	goat	sudden death	D	1	2002	USA	3701302	+	alkaline lysis, Chloroform extraction and ethanol precipitation	Wellcome Sanger Institute
JIR12012	SAMEA111327968	Unknown	Unknown	D	1	Unknown	Unknown	3106913	+	alkaline lysis, Chloroform extraction and ethanol precipitation	Micromon genomic facility
JIR12688	SAMEA111327975	Unknown	Unknown	A	1	Unknown	Unknown	3473628	+	alkaline lysis, Chloroform extraction and ethanol precipitation	Wellcome Sanger Institute
JIR12833	SAMEA111327967	Unknown	Unknown	B	1	Unknown	Unknown	3550497	+	alkaline lysis, Chloroform extraction and ethanol precipitation	Micromon genomic facility
JIR12878	SAMEA111327966	Unknown	Unknown	A	1	Unknown	Unknown	3134857	+	alkaline lysis, Chloroform extraction and ethanol precipitation	Micromon genomic facility
JIR13182	SAMEA111327972	Human (wound)	Post operative wound infection	A	1	Unknown	Unknown	3274672	+	alkaline lysis, Chloroform extraction and ethanol precipitation	Wellcome Sanger Institute
JIR190	SAMEA111328046	Porcine	Unknown	A	1	Unknown	Western Aust	3183259	+	CsCl gradient, isopropanol extraction	Wellcome Sanger Institute
JIR246	SAMEA111328025	Porcine	Unknown	A	1	Unknown	Belgium	3364147	+	CsCl gradient, isopropanol extraction	Wellcome Sanger Institute
JIR4240	SAMEA111327992	Human	Diseased	A	1	Unknown	Australia	3327073	+	alkaline lysis, Chloroform extraction and ethanol precipitation	Wellcome Sanger Institute
JIR4985	SAMEA111327969	Unknown	Unknown	A	1	Unknown	Unknown	3175069	+	alkaline lysis, Chloroform extraction and ethanol precipitation	Micromon genomic facility
JJC	SAMN02317206	Sludge	Environmental	A	1	2013	Malaysia	3259329		N/A	N/A
JP55	SAMN03372134	Foal	Necrotizing enteritis	F	1	2007	Canada	3571229		N/A	N/A
JP838	SAMN03377063	Dog	Haemorrhagic gastroenteritis	F	2	2009	USA	4070811		N/A	N/A
JXJA17	SAMN08771210	Pig	Diarrhoea	A	1	2017	China	3324072		N/A	N/A
LLY_N11	SAMN07624709	Chicken	Unknown	A	1	2016	USA	3446916		N/A	N/A
MC018_H3	SAMEA111328011	Human (gut)	Healthy	A	1	2018	Australia	3303129	+	MPBio Soil kit	MHTP genomics facility
MC018CN_B4	SAMEA111328012	Human (gut)	Inflammed GI	A	1	2018	Australia	3282453	+	MPBio Soil kit	MHTP genomics facility
MC053_E10	SAMEA111328013	Human (gut)	IBD/CD	A	1	2018	Australia	3413758	+	MPBio Soil kit	MHTP genomics facility
MC056_E4	SAMEA111328014	Human (gut)	IBD/CD	A	1	2018	Australia	3474670	+	MPBio Soil kit	MHTP genomics facility
MC066_D7	SAMEA111328015	Human (gut)	IBD/CD	A	1	2019	Australia	3323149	+	MPBio Soil kit	MHTP genomics facility
MC077_F12	SAMEA111328016	Human (gut)	Healthy	A	1	2019	Australia	3389030	+	MPBio Soil kit	MHTP genomics facility
MC077_H6	SAMEA111328017	Human (gut)	IBD/CD	A	1	2019	Australia	3389907	+	MPBio Soil kit	MHTP genomics facility
MJR7757A	SAMN03842618	Human (vagina)	Unknown	A	4	2015	USA	3590266		N/A	N/A
NAG-NE1	SAMN07326152	Chicken	Necrotic enteritis	A	1	2002	Australia	3334514		N/A	N/A
NAG-NE31	SAMN07326154	Chicken	Necrotic enteritis	A	1	2004	Australia	3469324		N/A	N/A
NCDC PS49	SAMEA111328032	Unknown	Unknown	B	1	1969	USA	3674789	+	CsCl gradient, isopropanol extraction	Wellcome Sanger Institute
NCTC10240	SAMEA4063016	Chicken	Unknown	F	3	1959	UK	2997925		N/A	N/A
NCTC10578	SAMEA4384236	Unknown	Unknown	A	1	1968	UK	3303290		N/A	N/A
NCTC10613	SAMEA4384062	Food	N/A	F	3	1967	UK	3061691		N/A	N/A
NCTC10614	SAMEA4384304	Human	Food poisoning	F	3	1968	UK	3007013		N/A	N/A
NCTC10719	SAMEA4384236	Pig	Necrotizing enteritis	C	1	1970	UK	3657605		N/A	N/A
NCTC11144	SAMEA4530658	Food	N/A	F	1	1975	UK	3449690		N/A	N/A
NCTC2837	SAMEA4040483	Unknown	Unknown	A	1	1929	UK	3273517		N/A	N/A
NCTC3110	SAMEA111328050	Unknown	Unknown	B	1	Unknown	Australia	3716904	+	CsCl gradient, isopropanol extraction	Wellcome Sanger Institute
NCTC3182	SAMEA4030733	Sheep	Lesion	C	1	1930	UK	3645223		N/A	N/A
NCTC8081	SAMEA4040021	Human	Enteritis necroticans	C	3	1946	Germany	3580842		N/A	N/A
NCTC8359	SAMEA4412683	Food	N/A	F	3	1950	UK	3097952		N/A	N/A
NCTC8449	SAMEA4475679	Food	N/A	A	1	1950	UK	3096490		N/A	N/A
NCTC8503	SAMEA111328054	Vaccine response strain	N/A	D	1	Unknown	Kenya	3517947	+	CsCl gradient, isopropanol extraction	Wellcome Sanger Institute
NCTC8679	SAMEA4384061	Human	Food poisoning	F	3	1950	UK	3056510		N/A	N/A
NCTC8798	SAMEA4475680	Food	N/A	F	3	1950	UK	3084171		N/A	N/A
NCTC9851	SAMEA4063014	Food	N/A	F	3	1955	UK	2990252		N/A	N/A
NM49_B9-7	SAMN10878302	Mouse	Colitis	A	2	2004	Canada	3433771		N/A	N/A
NobL1	SAMN07326155	Chicken	Necrotic enteritis	C	1	1996	USA	3508314		N/A	N/A
NY82539841	SAMN08225672	Food	N/A	F	1	2010	USA	3458294		N/A	N/A
NY82540082	SAMN08225673	Food	N/A	F	1	2010	USA	3545606		N/A	N/A
NY82540322	SAMN08225683	Food	N/A	F	1	2010	USA	3183198		N/A	N/A
NY82540577	SAMN08225677	Food	N/A	F	3	2010	USA	2987013		N/A	N/A
NY82540655	SAMN08225675	Food	N/A	F	3	2010	USA	2987857		N/A	N/A
NY82540943	SAMN08225687	Food	N/A	F	1	2011	USA	3252343		N/A	N/A
NY82541080	SAMN08225688	Food	N/A	F	3	2013	USA	2965302		N/A	N/A
NY82541265	SAMN08225670	Food	N/A	F	1	2014	USA	3265880		N/A	N/A
NY82541376	SAMN08225676	Food	N/A	F	3	2016	USA	2889955		N/A	N/A
NY82544264	SAMN08225685	Food	N/A	F	1	2016	USA	3243046		N/A	N/A
NY82544306	SAMN08225682	Food	N/A	F	1	2016	USA	3203881		N/A	N/A
NY82544348	SAMN08225679	Food	N/A	F	1	2016	USA	3263536		N/A	N/A
NY82581450	SAMN08225667	Food	N/A	F	3	2016	USA	2727407		N/A	N/A
NY83889968	SAMN08568262	Human (Stool)	Food poisioning	F	3	2010	USA	2967207		N/A	N/A
NY83890009	SAMN08466888	Human (Stool)	Food poisioning	F	3	2010	USA	2848908		N/A	N/A
NY83899388	SAMN08466954	Human (Stool)	Unknown	F	1	2010	USA	3200713		N/A	N/A
NY83901777	SAMN08466957	Human (Stool)	Food poisioning	A	1	2010	USA	3215323		N/A	N/A
NY83905249	SAMN08466959	Human (Blood)	Bacteremia	A	1	2010	USA	3315035		N/A	N/A
NY83905351	SAMN08466962	Human (Blood)	Bacteremia	A	1	2011	USA	3362196		N/A	N/A
NY83905468	SAMN08466988	Human (Abdonimal fluid)	Unknown	A	1	2011	USA	3251108		N/A	N/A
NY83905721	SAMN08466987	Human (Thigh)	Unknown	A	1	2011	USA	3368625		N/A	N/A
NY83905795	SAMN08466979	Human (Blood)	Bacteremia	A	1	2011	USA	3258519		N/A	N/A
NY83906076	SAMN08466977	Human (Blood)	Bacteremia	A	1	2011	USA	3435305		N/A	N/A
NY83906155	SAMN08466892	Human (Stool)	Unknown	F	1	2011	USA	3259130		N/A	N/A
NY83906252	SAMN08466889	Human (Stool)	Food poisioning	F	1	2011	USA	3251064		N/A	N/A
NY83906307	SAMN08568260	Human (Stool)	Food poisioning	F	1	2011	USA	3261828		N/A	N/A
NY83906381	SAMN08466955	Human (Blood)	Bacteremia	A	1	2012	USA	3302556		N/A	N/A
NY83906509	SAMN08466953	Human (Blood)	Bacteremia	A	1	2012	USA	3808444		N/A	N/A
NY83906550	SAMN08466960	Human (Blood)	Bacteremia	A	1	2012	USA	3382992		N/A	N/A
NY83906602	SAMN08466958	Human (Blood)	Bacteremia	A	1	2012	USA	3243824		N/A	N/A
NY83906647	SAMN08466981	Human (Blood)	Bacteremia	G	1	2012	USA	3419616		N/A	N/A
NY83909308	SAMN08466980	Human (Blood)	Bacteremia	A	1	2012	USA	3079688		N/A	N/A
NY83909353	SAMN08568251	Human (Pelvis)	Bacteremia	A	1	2012	USA	3293918		N/A	N/A
NY83909409	SAMN08568257	Human (Blood)	Bacteremia	A	1	2012	USA	3272334		N/A	N/A
NY83909666	SAMN08568258	Human (Blood)	Bacteremia	A	1	2012	USA	3291615		N/A	N/A
NY83909731	SAMN08466982	Human (Stool)	Food poisioning	A	1	2013	USA	3241626		N/A	N/A
NY84134821	SAMN08466879	Human (Stool)	Food poisioning	A	1	2013	USA	3312282		N/A	N/A
NY84135059	SAMN08466886	Human (Stool)	Food poisioning	F	1	2013	USA	3325884		N/A	N/A
NY84135159	SAMN08466887	Humans (Abcess)	Unknown	A	1	2014	USA	3280299		N/A	N/A
NY84136597	SAMN08467237	Human (Stool)	Food poisioning	F	1	2016	USA	3271649		N/A	N/A
NY84139156	SAMN08467239	Human (Stool)	Food poisioning	F	3	2016	USA	2925447		N/A	N/A
NY84139278	SAMN08466963	Human (Stool)	Food poisioning	F	3	2016	USA	2925608		N/A	N/A
NY84139376	SAMN08467234	Human (Stool)	Food poisioning	F	3	2016	USA	2760091		N/A	N/A
NY84139692	SAMN08467235	Human (Stool)	Food poisioning	A	1	2016	USA	3349503		N/A	N/A
NY84140474	SAMN08466974	Human (Stool)	Food poisioning	F	3	2016	USA	2924204		N/A	N/A
NY84141151	SAMN08466965	Human (Stool)	Food poisioning	F	3	2016	USA	2926222		N/A	N/A
NY84141319	SAMN08466975	Human (Stool)	Food poisioning	F	3	2016	USA	2925465		N/A	N/A
NY84149594	SAMN08466976	Human (Stool)	Food poisioning	A	1	2012	USA	3450916		N/A	N/A
NY84159705	SAMN08467238	Human (Stool)	Food poisioning	A	1	2016	USA	3450394		N/A	N/A
Pennington	SAMN07326159	Chicken	Necrotic enteritis	G	1	1993	USA	3749339		N/A	N/A
PH004	SAMEA5717842	Human (Stool)	Food poisoning	F	3	2011	UK	2882449		N/A	N/A
PH005	SAMEA5717844	Human (Stool)	Food poisoning	F	3	2011	UK	2912718		N/A	N/A
PH006	SAMEA5717843	Human (Stool)	Food poisoning	F	3	2011	UK	2892088		N/A	N/A
PH007	SAMEA5717841	Food (Curry goat)	N/A	F	3	2011	UK	2900367		N/A	N/A
PH014	SAMEA5717845	Human (Stool)	Food poisoning	F	1	2013	UK	3389988		N/A	N/A
PH015	SAMEA5717806	Human (Stool)	Care Home	F	3	2013	UK	3015559		N/A	N/A
PH016	SAMEA5717808	Human (Stool)	Care Home	F	1	2014	UK	3627124		N/A	N/A
PH017	SAMEA5717809	Human (Stool)	Care Home	A	1	2014	UK	3284453		N/A	N/A
PH018	SAMEA5717810	Human (Stool)	Care Home	F	1	2014	UK	3468106		N/A	N/A
PH019	SAMEA5717811	Human (Stool)	Care Home	F	1	2014	UK	3474869		N/A	N/A
PH020	SAMEA5717812	Human (Stool)	Care Home	F	1	2014	UK	3387595		N/A	N/A
PH021	SAMEA5717813	Human (Stool)	Care Home	F	1	2014	UK	3441054		N/A	N/A
PH022	SAMEA5717852	Human (Stool)	Food poisoning	F	1	2014	UK	3311390		N/A	N/A
PH023	SAMEA5717851	Human (Stool)	Food poisoning	F	1	2014	UK	3319272		N/A	N/A
PH024	SAMEA5717849	Human (Stool)	Food poisoning	F	1	2014	UK	3310886		N/A	N/A
PH025	SAMEA5717850	Human (Stool)	Food poisoning	F	1	2014	UK	3309566		N/A	N/A
PH026	SAMEA5717853	Food (Cooked sliced beef)	N/A	F	1	2014	UK	3315152		N/A	N/A
PH028	SAMEA5717854	Human (Stool)	Food poisoning	F	3	2014	UK	2936774		N/A	N/A
PH029	SAMEA5717855	Human (Stool)	Food poisoning	A	3	2014	UK	2917282		N/A	N/A
PH030	SAMEA5717820	Human (Stool)	Care Home	F	1	2014	UK	3424441		N/A	N/A
PH031	SAMEA5717821	Human (Stool)	Care Home	F	1	2014	UK	3426807		N/A	N/A
PH032	SAMEA5717822	Human (Stool)	Care Home	F	3	2014	UK	3100718		N/A	N/A
PH033	SAMEA5717823	Human (Stool)	Care Home	F	3	2014	UK	3094799		N/A	N/A
PH035	SAMEA5717869	Human (Stool)	Food poisoning	F	1	2015	UK	3416231		N/A	N/A
PH036	SAMEA5717867	Human (Stool)	Food poisoning	F	1	2015	UK	3412880		N/A	N/A
PH037	SAMEA5717865	Human (Stool)	Food poisoning	F	1	2015	UK	3412249		N/A	N/A
PH039	SAMEA5717863	Human (Stool)	Food poisoning	F	1	2015	UK	3413936		N/A	N/A
PH040	SAMEA5717864	Human (Stool)	Food poisoning	F	1	2015	UK	3413916		N/A	N/A
PH041	SAMEA5717868	Human (Stool)	Food poisoning	F	1	2015	UK	3414198		N/A	N/A
PH042	SAMEA5717871	Human (Stool)	Food poisoning	F	1	2015	UK	3413307		N/A	N/A
PH043	SAMEA5717874	Human (Stool)	Food poisoning	F	1	2015	UK	3412941		N/A	N/A
PH044	SAMEA5717866	Human (Stool)	Food poisoning	F	1	2015	UK	3411227		N/A	N/A
PH045	SAMEA5717870	Human (Stool)	Food poisoning	A	1	2015	UK	3180222		N/A	N/A
PH046	SAMEA5717873	Human (Stool)	Food poisoning	F	1	2015	UK	3413612		N/A	N/A
PH047	SAMEA5717875	Human (Stool)	Food poisoning	F	1	2015	UK	3412176		N/A	N/A
PH048	SAMEA5717872	Human (Stool)	Food poisoning	F	1	2015	UK	3412177		N/A	N/A
PH050	SAMEA5717879	Human (Stool)	Food poisoning	F	1	2015	UK	3281654		N/A	N/A
PH051	SAMEA5717824	Human (Stool)	Care Home	F	1	2015	UK	3462912		N/A	N/A
PH052	SAMEA5717825	Human (Stool)	Care Home	F	1	2015	UK	3470216		N/A	N/A
PH053	SAMEA5717826	Human (Stool)	Care Home	F	1	2015	UK	3472973		N/A	N/A
PH054	SAMEA5717884	Food (Chicken curry)	N/A	F	1	2015	UK	3549992		N/A	N/A
PH055	SAMEA5717883	Human (Stool)	Food poisoning	F	1	2015	UK	3447125		N/A	N/A
PH057	SAMEA5717887	Human (Stool)	Food poisoning	F	1	2015	UK	3388790		N/A	N/A
PH058	SAMEA5717895	Human (Stool)	Food poisoning	F	1	2015	UK	3388296		N/A	N/A
PH059	SAMEA5717898	Human (Stool)	Food poisoning	F	1	2015	UK	3389153		N/A	N/A
PH060	SAMEA5717890	Human (Stool)	Food poisoning	F	1	2015	UK	3392253		N/A	N/A
PH061	SAMEA5717891	Human (Stool)	Food poisoning	F	1	2015	UK	3387785		N/A	N/A
PH062	SAMEA5717893	Human (Stool)	Food poisoning	F	1	2015	UK	3387450		N/A	N/A
PH063	SAMEA5717889	Human (Stool)	Food poisoning	F	1	2015	UK	3386599		N/A	N/A
PH065	SAMEA5717892	Human (Stool)	Food poisoning	F	1	2015	UK	3387582		N/A	N/A
PH066	SAMEA5717888	Food (3 birds roast)	N/A	F	1	2015	UK	3385930		N/A	N/A
PH067	SAMEA5717894	Human (Stool)	Food poisoning	F	1	2015	UK	3388764		N/A	N/A
PH068	SAMEA5717897	Human (Stool)	Food poisoning	F	1	2015	UK	3387472		N/A	N/A
PH072	SAMEA5717827	Human (Stool)	Care Home	F	1	2016	UK	3846253		N/A	N/A
PH073	SAMEA5717828	Human (Stool)	Care Home	F	1	2016	UK	3521310		N/A	N/A
PH074	SAMEA5717829	Human (Stool)	Care Home	F	1	2016	UK	3509122		N/A	N/A
PH075	SAMEA5717830	Human (Stool)	Care Home	F	1	2016	UK	3519726		N/A	N/A
PH076	SAMEA5717831	Human (Stool)	Care Home	F	1	2016	UK	3431632		N/A	N/A
PH078	SAMEA5717911	Human (Stool)	Food poisoning	F	3	2017	UK	2950016		N/A	N/A
PH079	SAMEA5717840	Human (Stool)	Care Home	F	1	2017	UK	3537304		N/A	N/A
PH080	SAMEA5717912	Human (Stool)	Food poisoning	F	3	2017	UK	2948144		N/A	N/A
PH081	SAMEA5717910	Human (Stool)	Food poisoning	F	3	2017	UK	2950247		N/A	N/A
PH082	SAMEA5717836	Human (Stool)	Care Home	F	1	2017	UK	3380484		N/A	N/A
PH083	SAMEA5717837	Human (Stool)	Care Home	F	1	2017	UK	3398704		N/A	N/A
PH084	SAMEA5717838	Human (Stool)	Care Home	F	1	2017	UK	3380639		N/A	N/A
PH085	SAMEA5717839	Human (Stool)	Care Home	F	1	2017	UK	3380464		N/A	N/A
PH091	SAMEA5717848	Human (Stool)	Food poisoning	F	1	2013	UK	3313257		N/A	N/A
PH092	SAMEA5717846	Human (Stool)	Food poisoning	F	1	2013	UK	3352108		N/A	N/A
PH095	SAMEA5717847	Human (Stool)	Food poisoning	F	1	2013	UK	3328108		N/A	N/A
PH096	SAMEA5717807	Human (Stool)	Care Home	F	1	2013	UK	3409638		N/A	N/A
PH097	SAMEA5717814	Human (Stool)	Care Home	F	1	2014	UK	3359052		N/A	N/A
PH098	SAMEA5717815	Human (Stool)	Care Home	F	1	2014	UK	3435006		N/A	N/A
PH100	SAMEA5717816	Human (Stool)	Care Home	F	1	2014	UK	3338910		N/A	N/A
PH101	SAMEA5717817	Human (Stool)	Care Home	F	1	2014	UK	3468852		N/A	N/A
PH102	SAMEA5717818	Human (Stool)	Care Home	F	1	2014	UK	3401774		N/A	N/A
PH103	SAMEA5717819	Human (Stool)	Care Home	F	1	2014	UK	3426894		N/A	N/A
PH104	SAMEA5717856	Human (Stool)	Food poisoning	F	3	2014	UK	2902171		N/A	N/A
PH105	SAMEA5717858	Human (Stool)	Food poisoning	F	3	2014	UK	2898553		N/A	N/A
PH107	SAMEA5717857	Human (Stool)	Food poisoning	F	3	2014	UK	2889939		N/A	N/A
PH115	SAMEA5717859	Human (Stool)	Food poisoning	F	3	2014	UK	2921553		N/A	N/A
PH117	SAMEA5717862	Human (Stool)	Food poisoning	F	1	2015	UK	3257467		N/A	N/A
PH118	SAMEA5717860	Human (Stool)	Food poisoning	F	1	2015	UK	3254854		N/A	N/A
PH119	SAMEA5717861	Human (Stool)	Food poisoning	F	1	2015	UK	3262594		N/A	N/A
PH120	SAMEA5717880	Human (Stool)	Food poisoning	F	1	2015	UK	3231946		N/A	N/A
PH121	SAMEA5717881	Food (Lamb)	N/A	F	1	2015	UK	3213254		N/A	N/A
PH122	SAMEA5717882	Food (Lamb)	N/A	F	1	2015	UK	3237977		N/A	N/A
PH123	SAMEA5717886	Human (Stool)	Food poisoning	F	1	2015	UK	3418988		N/A	N/A
PH124	SAMEA5717885	Human (Stool)	Food poisoning	F	1	2015	UK	3419248		N/A	N/A
PH125	SAMEA5717900	Human (Stool)	Food poisoning	F	1	2015	UK	3393858		N/A	N/A
PH126	SAMEA5717901	Human (Stool)	Food poisoning	F	1	2016	UK	3393117		N/A	N/A
PH127	SAMEA5717899	Human (Stool)	Food poisoning	F	3	2016	UK	2887154		N/A	N/A
PH128	SAMEA5717906	Human (Stool)	Food poisoning	F	1	2016	UK	3416276		N/A	N/A
PH129	SAMEA5717904	Human (Stool)	Food poisoning	F	1	2016	UK	3422095		N/A	N/A
PH130	SAMEA5717903	Human (Stool)	Food poisoning	F	1	2016	UK	3429898		N/A	N/A
PH132	SAMEA5717907	Human (Stool)	Food poisoning	F	1	2016	UK	3392577		N/A	N/A
PH133	SAMEA5717905	Food (Cooked meat)	N/A	F	1	2016	UK	3411462		N/A	N/A
PH134	SAMEA5717902	Food (Cooked turkey)	N/A	F	1	2016	UK	3436719		N/A	N/A
PH135	SAMEA5717909	Human (Stool)	Food poisoning	F	3	2016	UK	2875617		N/A	N/A
PH136	SAMEA5717908	Human (Stool)	Food poisoning	F	3	2016	UK	2882834		N/A	N/A
PH138	SAMEA5717833	Human (Stool)	Care Home	F	1	2016	Wales	3385474		N/A	N/A
PH139	SAMEA5717834	Human (Stool)	Care Home	F	1	2016	Wales	3444839		N/A	N/A
PH140	SAMEA5717835	Human (Stool)	Care Home	F	1	2016	Wales	3430443		N/A	N/A
PH143	SAMEA5717913	Human (Stool)	Food poisoning	F	1	2016	UK	3504837		N/A	N/A
PH147	SAMEA5717914	Human (Stool)	Food poisoning	F	1	2013	UK	3231214		N/A	N/A
PH154	SAMEA5717876	Human (Stool)	Food poisoning	F	1	2015	UK	3395905		N/A	N/A
PH155	SAMEA5717877	Human (Stool)	Food poisoning	F	1	2015	UK	3394881		N/A	N/A
PH156	SAMEA5717878	Human (Stool)	Food poisoning	A	1	2015	UK	3149893		N/A	N/A
RY11	SAMEA111327996	Human (Stool)	Healthy	A	3	2019	Australia	2879437	+	MPBio Soil kit	MHTP genomics facility
RY112	SAMEA111328000	Human (Stool)	Healthy	A	4	2019	Australia	3274057	+	MPBio Soil kit	MHTP genomics facility
RY119	SAMEA111327997	Human (Stool)	Healthy	A	3	2019	Australia	2833604	+	MPBio Soil kit	MHTP genomics facility
RY125	SAMEA111327994	Human (Stool)	Healthy	A	1	2019	Australia	3207921	+	MPBio Soil kit	MHTP genomics facility
RY126	SAMEA111327998	Human (Stool)	Healthy	A	3	2019	Australia	2881005	+	MPBio Soil kit	MHTP genomics facility
RY19	SAMEA111328001	Human (Stool)	Healthy	A	4	2019	Australia	3274536	+	MPBio Soil kit	MHTP genomics facility
RY39	SAMEA111327995	Human (Stool)	Healthy	A	1	2019	Australia	3369209	+	MPBio Soil kit	MHTP genomics facility
RY51	SAMEA111327999	Human (Stool)	Healthy	A	3	2019	Australia	2880783	+	MPBio Soil kit	MHTP genomics facility
S2_7	SAMEA5618305	Human (gut)	Neonatal	A	1	2019	UK	3131751		N/A	N/A
SAF-1	SAMN07326160	Chicken	Healthy	A	1	2014	Australia	3300478		N/A	N/A
SC4-C13	SAMN10464174	River	Contaminated water	A	1	2016	South Africa	3604770		N/A	N/A
SC4-C17	SAMN10464175	River	Contaminated water	A	1	2016	South Africa	3514948		N/A	N/A
SC4-C24	SAMN10464176	River	Contaminated water	A	1	2012	South Africa	3437837		N/A	N/A
SM101	SAMN02604026	Human	Food poisioning	F	3	Unknown	UK	2960088		N/A	N/A
SOM-NE34	SAMN07326165	Chicken	Necrotic enteritis	A	1	2007	Australia	3598193		N/A	N/A
SOM-NE35	SAMN07326166	Chicken	Necrotic enteritis	G	1	2007	Australia	3567592		N/A	N/A
Strain_13	SAMD00061119	Human	Gas Gangrene	A	1	Unknown	Unknown	3085740		N/A	N/A
Strain11	SAMN07326161	Chicken	Necrotic enteritis	A	1	2005	Belgium	3197244		N/A	N/A
Strain37	SAMN07326162	Chicken	Necrotic enteritis	G	1	2005	Belgium	3481068		N/A	N/A
Strain48	SAMN07326163	Chicken	Necrotic enteritis	A	1	2005	Belgium	3250386		N/A	N/A
Strain67	SAMN07326164	Chicken	Necrotic enteritis	G	1	2005	Belgium	3448290		N/A	N/A
T1	SAMN05928332	Turkey	Necrotic enteritis	A	2	1998	Finland	3463244		N/A	N/A
T11	SAMN05929578	Turkey	Necrotic enteritis	G	1	2006	Finland	3474229		N/A	N/A
T14	SAMN05929579	Turkey	Necrotic enteritis	A	1	2006	Finland	3432163		N/A	N/A
T18	SAMN05929581	Turkey	Healthy	A	1	2009	Finland	3409866		N/A	N/A
T34	SAMN05929583	Turkey	Healthy	A	1	2009	Finland	3406456		N/A	N/A
T46	SAMN05929585	Turkey	Necrotic enteritis	E	4	2010	Finland	3673869		N/A	N/A
T5	SAMN05929588	Turkey	Necrotic enteritis	G	1	2005	Finland	3389746		N/A	N/A
T53	SAMN05929586	Turkey	Necrotic enteritis	A	1	2010	Finland	3582679		N/A	N/A
T6	SAMN05929577	Turkey	Necrotic enteritis	A	1	2005	Finland	3433021		N/A	N/A
T84	SAMN05929587	Turkey	Necrotic enteritis	E	4	2011	Finland	3677389		N/A	N/A
TAM-NE38	SAMN07326167	Chicken	Necrotic enteritis	G	1	2011	Australia	3647081		N/A	N/A
TAM-NE40	SAMN07326168	Chicken	Necrotic enteritis	G	1	2012	Australia	3646541		N/A	N/A
TAM-NE42	SAMN07326170	Chicken	Necrotic enteritis	A	1	2012	Australia	3363281		N/A	N/A
TAM-NE43	SAMN07326171	Chicken	Necrotic enteritis	A	1	2012	Australia	3281481		N/A	N/A
TAM-NE46	SAMN07326172	Chicken	Necrotic enteritis	G	1	2013	Australia	3677993		N/A	N/A
TAMU	SAMN12491263	Chicken	Necrotic enteritis	A	1	2004	USA	3444193		N/A	N/A
TCP001	SAMEA111327980	Turkey	Clinical necrotic enteritis	A	1	2013	Norway	3235757	+	alkaline lysis, Chloroform extraction and ethanol precipitation	Micromon genomic facility
TCP004	SAMEA111327991	Turkey (Small intestine)	Clinical Necrotic Enteritis	A	1	2013	Norway	3408390	+	alkaline lysis, Chloroform extraction and ethanol precipitation	Wellcome Sanger Institute
TCP004S	SAMEA111327981	Turkey	Clinical necrotic enteritis	A	1	2013	Norway	3413959	+	alkaline lysis, Chloroform extraction and ethanol precipitation	Micromon genomic facility
TCP012	SAMEA111327982	Turkey	Clinical necrotic enteritis	A	1	2013	Norway	3562357	+	alkaline lysis, Chloroform extraction and ethanol precipitation	Micromon genomic facility
TCP013	SAMEA111327983	Turkey	Clinical necrotic enteritis	A	1	2013	Norway	3576522	+	alkaline lysis, Chloroform extraction and ethanol precipitation	Micromon genomic facility
TCP018	SAMEA111327990	Turkey (Small intestine)	Clinical Necrotic Enteritis	A	4	2013	Norway	3520922	+	alkaline lysis, Chloroform extraction and ethanol precipitation	Wellcome Sanger Institute
TCP035	SAMEA111327984	Turkey	Clinical necrotic enteritis	A	1	2013	Norway	3396699	+	alkaline lysis, Chloroform extraction and ethanol precipitation	Micromon genomic facility
tumat	SAMN10643277	Dog	Unknown	A	5	2016	Russia	3127353		N/A	N/A
UDE_95-1372	SAMN07326174	Chicken	Necrotic enteritis	G	1	1995	USA	3644497		N/A	N/A
VITAL_27_V_F2	SAMEA111328018	Human (stool)	Healthy	A	1	2019	Australia	3337839	+	MPBio Soil kit	MHTP genomics facility
VITAL_27_V_F7	SAMEA111328019	Human (stool)	Healthy	A	1	2019	Australia	3172675	+	MPBio Soil kit	MHTP genomics facility
VITAL_28_A7	SAMEA111328020	Human (Stool)	Healthy	A	1	2019	Australia	3260159	+	MPBio Soil kit	MHTP genomics facility
VITAL_28_D1	SAMEA111328021	Human (Stool)	Healthy	A	1	2019	Australia	3260090	+	MPBio Soil kit	MHTP genomics facility
VITAL_28_F2	SAMEA111328022	Human (Stool)	Healthy	A	1	2019	Australia	3261008	+	MPBio Soil kit	MHTP genomics facility
VITAL_28_H10	SAMEA111328023	Human (Stool)	Healthy	A	1	2019	Australia	3260428	+	MPBio Soil kit	MHTP genomics facility
VITAL_50_E_A7	SAMEA111328024	Human (stool)	Healthy	A	1	2019	Australia	3569495	+	MPBio Soil kit	MHTP genomics facility
WAL-14572	SAMN02463856	Human	Healthy	A	1	Unknown	Unknown	3466039		N/A	N/A
Warren	SAMN07326176	Chicken	Necrotic enteritis	G	1	1993	USA	3776328		N/A	N/A
WER-NE36	SAMN07326177	Chicken	Necrotic enteritis	G	1	2010	Australia	3411304		N/A	N/A

## Sheet: Table S3
Supplementary Table 3. List of core genes within the C. perfringens species
Gene	Annotation
(2,3-dihydroxybenzoyl)adenylate synthase	(2,3-dihydroxybenzoyl)adenylate synthase
(2Fe-2S)-binding protein	(2Fe-2S)-binding protein
2-hydroxyglutaryl-CoA dehydratase	2-hydroxyglutaryl-CoA dehydratase
2'-5' RNA ligase family protein	2'-5' RNA ligase family protein
5'-nucleotidase, lipoprotein e(P4) family	5'-nucleotidase, lipoprotein e(P4) family
ABC-2 family transporter protein	ABC-2 family transporter protein
abc-f	ABC-F type ribosomal protection protein
abgB	peptidase M20
abrB	AbrB family transcriptional regulator
accA	acetyl-CoA carboxylase carboxyltransferase subunit alpha
accB	acetyl-CoA carboxylase biotin carboxyl carrier protein
accC	acetyl-CoA carboxylase biotin carboxylase subunit
accD	acetyl-CoA carboxylase, carboxyltransferase subunit beta
ackA1	Acetate kinase 1
ackA2	Acetate kinase 2
acm	muramidase
acpP	acyl carrier protein
acrR	TetR family transcriptional regulator
acyP	Acylphosphatase
add	adenosine deaminase
addB	ATP-dependent helicase/deoxyribonuclease subunit B
adhE	NADP-dependent glyceraldehyde-3-phosphate dehydrogenase
adk	adenylate kinase
aF0785	TIGR00341 family protein
afuA	ABC transporter substrate-binding protein
agaB	PTS mannose transporter subunit IIAB
agaS	tagatose-6-phosphate ketose isomerase
ahaH	ATP synthase archaeal subunit H
aIM24	TIGR00266 family protein
alaS	Alanine--tRNA ligase
alkA	8-oxoguanine DNA glycosylase
Alpha/beta hydrolase	Alpha/beta hydrolase
alpha/beta hydrolase	alpha/beta hydrolase
alr	alanine racemase
alsT	sodium:alanine symporter family protein
aMBF1	DNA-binding protein
ampD	N-acetylmuramoyl-L-alanine amidase
amyA	glucohydrolase
ansA	L-asparaginase
Anti-sigma factor N-terminus	Anti-sigma factor N-terminus
aprE	peptidase
apt	adenine phosphoribosyltransferase
araH	ribose ABC transporter permease
argR2	arginine repressor
argS	arginine--tRNA ligase
aRO8	GntR family transcriptional regulator
aroA	3-phosphoshikimate 1-carboxyvinyltransferase
aroB	3-dehydroquinate synthase
aroC	chorismate synthase
aroE	Shikimate dehydrogenase (NADP(+))
aroF	bifunctional 3-deoxy-7-phosphoheptulonate synthase/chorismate mutase
aroQ	type II 3-dehydroquinate dehydratase
arsC	ArsC family transcriptional regulator
arsR	transcriptional regulator
asd	aspartate-semialdehyde dehydrogenase
asnA	aspartate--ammonia ligase
AsnC family transcriptional regulator	AsnC family transcriptional regulator
asnS	asparagine--tRNA ligase
aspB	aspartate aminotransferase
aspS	aspartate--tRNA ligase
asrA	anaerobic sulfite reductase subunit AsrA
asrB	anaerobic sulfite reductase subunit AsrB
asrC	sulfite reductase subunit C
ATP-binding protein	ATP-binding protein
ATP-cone domain-containing protein	ATP-cone domain-containing protein
atpA	F0F1 ATP synthase subunit alpha
ATPase	ATPase
atpB	V-type ATP synthase beta chain
atpC	F0F1 ATP synthase subunit epsilon
atpD	F0F1 ATP synthase subunit beta
atpE	V-type ATP synthase subunit K
atpF	V-type ATP synthase subunit F
atpG	ATP synthase F1 subunit gamma
atpH	F0F1 ATP synthase subunit delta
azoR2	FMN-dependent NADH:quinone oxidoreductase 2
Bacteriocin immunity protein	Bacteriocin immunity protein
badF	ATPase
baeS	sensor histidine kinase
Bax inhibitor 1 like	Bax inhibitor 1 like
bcsA	glycosyl transferase family 2
bcsZ	glycosyl hydrolase family 8
bfd	(2Fe-2S)-binding protein
bglB	6-phospho-beta-glucosidase
biliverdin-producing heme oxygenase	biliverdin-producing heme oxygenase
Biofilm formation stimulator VEG	Biofilm formation stimulator VEG
birA	biotin--[acetyl-CoA-carboxylase] ligase
bisC	molybdopterin oxidoreductase
bofA	transcriptional regulator
bPH-5 domain-containing protein	bPH-5 domain-containing protein
brkB	YihY/virulence factor BrkB family protein
brnQ	branched-chain amino acid transport system II carrier protein
btuC	ABC transporter permease
btuE	glutathione peroxidase
buk	butyrate kinase
cafA	ribonuclease E/G
caiA	acyl-CoA dehydrogenase
caiD	crotonase
carA	carbamoyl phosphate synthase small subunit
carB	carbamoyl-phosphate synthase large subunit
cax	calcium/proton exchanger
cbiB	adenosylcobinamide-phosphate synthase CbiB
cbiC	precorrin-8X methylmutase
cbiD	cobalt-precorrin-5B (C(1))-methyltransferase CbiD
cbiE	precorrin-6y C5,15-methyltransferase (decarboxylating) subunit CbiE
cbiK	sirohydrochlorin cobaltochelatase
cbiN	energy-coupling factor ABC transporter substrate-binding protein
cbiQ	cobalt ECF transporter T component CbiQ
cbiT,mraW	precorrin-6Y C5,15-methyltransferase (decarboxylating) subunit CbiT
cBS	transcriptional regulator
CBS domain-containing protein	CBS domain-containing protein
ccmA	bacitracin ABC transporter ATP-binding protein
ccpA	catabolite control protein A
cDA1	polysaccharide deacetylase
cdaA	diadenylate cyclase CdaA
cdd	cytidine deaminase
cdnL	CarD family transcriptional regulator
cdsA	phosphatidate cytidylyltransferase
celC	PTS lactose/cellobiose transporter subunit IIA
ftlS	Cell division protein FtsL
ftlS	cell division protein FtsL
cFF1	cupin
chrA	chromate transporter
cinA	competence/damage-inducible protein A
citB	two-component system response regulator
class I SAM-dependent methyltransferase	class I SAM-dependent methyltransferase
clcA	ClC family H(+)/Cl(-) exchange transporter
clpA	ATP-dependent Clp protease ATP-binding subunit ClpC
clpB	ATP-dependent chaperone ClpB
clpP	Clp protease
clpX	ATP-dependent Clp protease ATP-binding subunit ClpX
cls	cardiolipin synthase
coaBC	bifunctional phosphopantothenoylcysteine decarboxylase/phosphopantothenate--cysteine ligase CoaBC
coaD	pantetheine-phosphate adenylyltransferase
coaE	dephospho-CoA kinase
coaX	type III pantothenate kinase
cobD	threonine-phosphate decarboxylase CobD
cobI	cobalt-factor II C(20)-methyltransferase
cobJ	precorrin-3B C(17)-methyltransferase
cobM	precorrin-4 C(11)-methyltransferase
cobO	cob(I)yrinic acid a,c-diamide adenosyltransferase
cobQ	cobyric acid synthase
cobS	Adenosylcobinamide-GDP ribazoletransferase
cobU	cobalamin biosynthesis protein CobU
codY	GTP-sensing pleiotropic transcriptional regulator CodY
cof	HAD family hydrolase
comB	2-phosphosulfolactate phosphatase family protein
comEB	cytidine deaminase
comEC	MBL fold metallo-hydrolase
comF	ComF family protein
copG	CopG family transcriptional regulator
copZ	heavy metal-binding protein
corA	magnesium transporter
corB	hemolysin
cotI	CotS family spore coat protein
cpa	alpha-toxin
cpbP	CPBP family intramembrane metalloprotease
cphA	cyanophycin synthetase
cphB	cyanophycinase
cpoB	Tetratricopeptide repeat protein
cps2a	LytR family transcriptional regulator
crp	Crp/Fnr family transcriptional regulator
csdA	cysteine desulfurase
csfB	carnitine--CoA ligase
ctpA	peptidase S41
ctsR	CtsR family transcriptional regulator
cvfB	DNA-binding protein
cwlD	N-acetylmuramoyl-L-alanine amidase CwlD
cwlJ	cell wall hydrolase
cyclic lactone autoinducer peptide	cyclic lactone autoinducer peptide
cydC	ABC transporter ATP-binding protein
cynT	carbonic anhydrase
cysE	serine O-acetyltransferase
cysG2	NAD(P)-dependent oxidoreductase
cysI	ferredoxin--nitrite reductase
cysK	cysteine synthase A
cysS	cysteine--tRNA ligase
cytochrome C551	cytochrome C551
dacC	D-alanyl-D-alanine carboxypeptidase
dAP2	alpha/beta hydrolase
dapA	4-hydroxy-tetrahydrodipicolinate synthase
dapB	4-hydroxy-tetrahydrodipicolinate reductase
dapD	2,3,4,5-tetrahydropyridine-2,6-dicarboxylate N-acetyltransferase
dapF	diaminopimelate epimerase
dapG	aspartate kinase
darA	Nitrogen regulatory PII-like protein
ddlA	D-alanine--D-alanine ligase A
ddpA	peptide ABC transporter
def	peptide deformylase
degQ	signal protein PDZ
degV	DegV domain-containing protein CPE0304
deoB	phosphopentomutase
deoC	deoxyribose-phosphate aldolase
deoR	Cro/Cl family transcriptional regulator
der	ribosome biogenesis GTPase Der
dgkA	diacylglycerol kinase
dgt	deoxyguanosinetriphosphate triphosphohydrolase
dhaT	1,3-propanediol dehydrogenase
disA	DNA integrity scanning diadenylate cyclase DisA
disulfide oxidoreductase	disulfide oxidoreductase
divIVA	cell division protein DivIVA
dmpA	peptidase
mutT	DNA mismatch repair protein MutT
dnaA	chromosomal replication initiator protein DnaA
dnaB	replicative DNA helicase
dnaD	DNA replication protein DnaD
dnaG	DNA primase
dnaJ	molecular chaperone DnaJ
dnaK	molecular chaperone DnaK
dnaN	DNA polymerase III subunit beta
dnaQ	3'-5' exonuclease
dnaX	DNA polymerase III subunit delta'
dph6	diphthine--ammonia ligase
dppB	diguanylate cyclase
dppC	peptide ABC transporter permease
dppD	dipeptide/oligopeptide/nickel ABC transporter ATP-binding protein
dR1119	serine/threonine protein phosphatase
dsbD	cytochrome C biogenesis protein
dtd	D-aminoacyl-tRNA deacylase
DUF1097 domain-containing protein	DUF1097 domain-containing protein
DUF1292 domain-containing protein	DUF1292 domain-containing protein
DUF1540 domain-containing protein	DUF1540 domain-containing protein
DUF1573 domain-containing protein	DUF1573 domain-containing protein
DUF1643 domain-containing protein	DUF1643 domain-containing protein
DUF1653 domain-containing protein	DUF1653 domain-containing protein
DUF1667 domain-containing protein	DUF1667 domain-containing protein
DUF2508 domain-containing protein	DUF2508 domain-containing protein
DUF3006 domain-containing protein	DUF3006 domain-containing protein
DUF3298 DUF4163 domains-containing protein	DUF3298 DUF4163 domains-containing protein
DUF349 domain-containing protein	DUF349 domain-containing protein
DUF368 domain-containing protein	DUF368 domain-containing protein
DUF370 domain-containing protein	DUF370 domain-containing protein
DUF3783 domain-containing protein	DUF3783 domain-containing protein
DUF3785 domain-containing protein	DUF3785 domain-containing protein
DUF3793 domain-containing protein	DUF3793 domain-containing protein
DUF3867 domain-containing protein	DUF3867 domain-containing protein
DUF4250 domain-containing protein	DUF4250 domain-containing protein
DUF4317 domain-containing protein	DUF4317 domain-containing protein
DUF4364 domain-containing protein	DUF4364 domain-containing protein
DUF438 domain-containing protein	DUF438 domain-containing protein
DUF4446 domain-containing protein	DUF4446 domain-containing protein
DUF624 domain-containing protein	DUF624 domain-containing protein
DUF6483 domain-containing protein	DUF6483 domain-containing protein
DUF951 domain-containing protein	DUF951 domain-containing protein
DUF956 domain-containing protein	DUF956 domain-containing protein
DUF969 domain-containing protein	DUF969 domain-containing protein
DUF975 domain-containing protein	DUF975 domain-containing protein
DUF979 domain-containing protein	DUF979 domain-containing protein
dusB	tRNA dihydrouridine synthase DusB
dut	deoxyuridine 5'-triphosphate nucleotidohydrolase
dut2	dUTPase
dxr	1-deoxy-D-xylulose-5-phosphate reductoisomerase
dxs	1-deoxy-D-xylulose-5-phosphate synthase
ebgC	YhcH/YjgK/YiaL family protein
ECF transporter S component	ECF transporter S component
eCF-S	ECF-type riboflavin transporter substrate-binding protein
ecfA1	energy-coupling factor transporter ATPase
ecfA2	Energy-coupling factor transporter ATP-binding protein EcfA2
ecfT	transporter
eCM27	sodium:proton exchanger
efp	elongation factor P
ehuA,glnQ	glutamine ABC transporter ATP-binding protein
eLP3	radical SAM protein
elsH	endonuclease
Endo-alpha-N-acetylgalactosaminidase	Endo-alpha-N-acetylgalactosaminidase
eno	phosphopyruvate hydratase
fabD	ACP S-malonyltransferase
fabF	beta-ketoacyl-ACP synthase II
fabG	short-chain dehydrogenase
fabH	3-oxoacyl-[acyl-carrier-protein] synthase 3
fabV	Trans-2-enoyl-CoA reductase [NADH]
fabZ	3-hydroxyacyl-ACP dehydratase FabZ
fadB	3-hydroxybutyryl-CoA dehydrogenase
fadR	FadR family transcriptional regulator
fatA	Acyl-ACP thioesterase
fAU1	5-formyltetrahydrofolate cyclo-ligase
fba	class II fructose-1,6-bisphosphate aldolase
fba,kbaY	tagatose bisphosphate family class II aldolase
Fe-S cluster assembly protein HesB	Fe-S cluster assembly protein HesB
feoA	ferrous iron transport protein A
feoB	ferrous iron transport protein B
FeoB-associated Cys-rich membrane protein	FeoB-associated Cys-rich membrane protein
fepC	ABC transporter ATP-binding protein
fer	Ferredoxin
ffh	signal recognition particle protein
fHA	FHA domain-containing protein
fhs	formate--tetrahydrofolate ligase
fixA	electron transfer flavoprotein subunit beta
fixB	electron transfer flavoprotein subunit alpha
fldA	flavodoxin
fmhB	peptidoglycan bridge formation protein FemAB
fmnP	ECF transporter S component
fmt	methionyl-tRNA formyltransferase
folC	bifunctional folylpolyglutamate synthase/dihydrofolate synthase
folD	Bifunctional protein FolD
folE	GTP cyclohydrolase I FolE
folK	2-amino-4-hydroxy-6-hydroxymethyldihydropteridine diphosphokinase
folP	dihydropteroate synthase
frmR	Metal-sensitive transcriptional repressor
frr	ribosome recycling factor
fsa	fructose-6-phosphate aldolase
ftcD	methenyltetrahydrofolate cyclohydrolase
ftsA	cell division protein FtsA
ftsE	cell division ATP-binding protein FtsE
ftsH	ATP-dependent zinc metalloprotease FtsH
ftsI	penicillin-binding protein
ftsK	DNA translocase FtsK
ftsQ	cell division protein FtsQ
ftsX	permease-like cell division protein FtsX
ftsY	signal recognition particle-docking protein FtsY
ftsZ	cell division protein FtsZ
fucP	MFS transporter
fur	transcriptional repressor
fusA	elongation factor G
G5 domain-containing protein	G5 domain-containing protein
gadC	glutamate:gamma-aminobutyrate antiporter
galA	alpha-galactosidase
galE	UDP-glucose 4-epimerase GalE
galK	galactokinase
galM	galactose-1-epimerase
galT	UDP-glucose--hexose-1-phosphate uridylyltransferase
gamma-aminobutyrate permease	gamma-aminobutyrate permease
gap	type I glyceraldehyde-3-phosphate dehydrogenase
gdhA	NADP-specific glutamate dehydrogenase
gdpP	DHH family phosphoesterase
gerAB	spore gernimation protein
gerM	Germane domain-containing protein
GGGtGRT protein	GGGtGRT protein
glcG	DhaG protein
glgD	glucose-1-phosphate adenylyltransferase subunit GlgD
glgP	glycogen phosphorylase
glmM	phosphoglucosamine mutase
glmS	glutamine--fructose-6-phosphate transaminase (isomerizing)
glmU	bifunctional UDP-N-acetylglucosamine diphosphorylase/glucosamine-1-phosphate N-acetyltransferase GlmU
glnA	glutamine synthetase
glnQ	amino acid ABC transporter ATP-binding protein
glnS	glutamine--tRNA ligase/YqeY domain fusion protein
gloA	VOC family protein
gloB	MBL fold metallo-hydrolase
glpF	aquaporin
glpG	DUF1751 domain-containing protein
glpK	glycerol kinase GlpK
glpP	glycerol-3-phosphate responsive antiterminator
glpR	DeoR/GlpR transcriptional regulator
glsA	glutaminase A
gltD	dihydropyrimidine dehydrogenase
gltP	sodium:proton antiporter
glutamine amidotransferase	glutamine amidotransferase
glxK	glycerate kinase
glyA	Serine hydroxymethyltransferase
glyQS	glycine--tRNA ligase
gmk	guanylate kinase
gmrSD	DUF262 domain-containing protein
gpmI	2,3-bisphosphoglycerate-independent phosphoglycerate mutase
gppA	Ppx/GppA family phosphatase
gpr	GPR endopeptidase
greA	transcription elongation factor GreA
groES	co-chaperone GroES
groL	chaperonin GroEL
group_10417	hypothetical protein
group_10432	rod shape-determining protein
group_10464	peptide deformylase
group_10469	D-alanyl-D-alanine carboxypeptidase
group_10478	RNA pseudouridine synthase
group_10482	peptidase
group_10492	multidrug ABC transporter ATP-binding protein
group_10493	hypothetical protein
group_10499	DNA-binding response regulator
group_10507	30S ribosomal protein S4
group_10508	DNA-binding response regulator
group_10512	Single-stranded DNA-binding protein
group_10516	RNA-binding protein
group_10518	PadR family transcriptional regulator
group_10519	ferredoxin
group_10526	pyridine nucleotide-disulfide oxidoreductase
group_10548	G5 domain-containing protein
group_10559	hypothetical protein
group_10571	alanine racemase
group_10579	GntR family transcriptional regulator
group_10601	DUF1540 domain-containing protein
group_10605	16S rRNA pseudouridine(516) synthase
group_10619	exonuclease SbcCD subunit D
group_10623	molecular chaperone DnaK
group_10633	glutamate:gamma-aminobutyrate antiporter
group_10661	hypothetical protein
group_10756	DNA polymerase III subunit gamma/tau
group_10888	class I SAM-dependent methyltransferase
group_12421	elongation factor G
group_12942	DegV domain-containing protein CPE1310
group_12954	cytochrome C551
group_12962	stage V sporulation protein B
group_12984	hypothetical protein
group_13019	hypothetical protein
group_13068	ATPase
group_13081	50S ribosomal protein L7ae-like protein
group_13087	transcription elongation factor GreA
group_13088	Ribosomal protein S18 acetylase RimI and related acetyltransferases
group_1681	hypothetical protein
group_1882	histidine kinase
group_2104	competence protein
group_2140	PLP-dependent aminotransferase family protein
group_2188	Tetratricopeptide repeat protein
group_2426	ribosomal protein S18-alanine N-acetyltransferase
group_2543	hypothetical protein
group_2617	hypothetical protein
group_2637	LD-carboxypeptidase
group_2757	hypothetical protein
group_27683	Asp23/Gls24 family envelope stress response protein
group_27713	type I methionyl aminopeptidase
group_27716	ATP-dependent Clp endopeptidase proteolytic subunit ClpP
group_27749	pyruvate kinase
group_27754	methionine--tRNA ligase
group_27761	hypothetical protein
group_27771	glucokinase
group_27785	thioredoxin-disulfide reductase
group_27803	V-type ATP synthase alpha chain
group_27822	hypothetical protein
group_27832	bifunctional acetaldehyde-CoA/alcohol dehydrogenase
group_27840	V-type ATP synthase subunit E
group_27846	hypothetical protein
group_27863	hypothetical protein
group_27866	ribose-phosphate diphosphokinase
group_27881	NrdH-redoxin
group_27894	flavodoxin
group_2790	DMT family transporter
group_27905	DNA topoisomerase IV subunit A
group_27913	molybdopterin-binding protein
group_27956	guanylate kinase
group_27961	guanine permease
group_27969	glycosyltransferase family 1 protein
group_27977	aromatic amino acid aminotransferase
group_27986	isoprenyl transferase
group_27992	peptide ABC transporter substrate-binding protein
group_27996	sodium:alanine symporter family protein
group_28000	potassium transporter TrkA
group_28003	nucleotide exchange factor GrpE
group_3122	molecular chaperone DnaJ
group_3153	cysteine desulfurase NifS
group_3261	Putative membrane protein
group_3284	HD domain-containing protein
group_3297	DUF975 domain-containing protein
group_3299	NUDIX hydrolase
group_3486	phosphoglycolate phosphatase
group_3497	D-alanyl-D-alanine carboxypeptidase
group_3818	Cof-type HAD-IIB family hydrolase
group_3824	DNA-binding response regulator
group_4029	MarR family transcriptional regulator
group_4071	hypothetical protein
group_4259	hypothetical protein
group_4295	hypothetical protein
group_4321	hypothetical protein
group_4475	ROK family protein
group_4491	hypothetical protein
group_4651	GntR family transcriptional regulator
group_4666	adenosylcobinamide kinase/adenosylcobinamide phosphate guanyltransferase
group_4686	GntR family transcriptional regulator
group_4721	hypothetical protein
group_4734	histidine phosphatase family protein
group_4752	hypothetical protein
group_4788	hypothetical protein
group_4848	phosphoglycolate phosphatase
group_5016	amino acid ABC transporter permease
group_5018	hypothetical protein
group_5065	hypothetical protein
group_5067	Putative lipoprotein
group_5080	Putative lipoprotein
group_5082	hypothetical protein
group_5107	hypothetical protein
group_5119	hypothetical protein
group_5128	hypothetical protein
group_5130	hypothetical protein
group_5132	hypothetical protein
group_5152	glycosyltransferase family 1 protein
group_5156	hypothetical protein
group_5216	NAD-binding oxidoreductase
group_5390	hypothetical protein
group_5421	ribokinase
group_5423	stage V sporulation protein D
group_5431	dihydroorotate dehydrogenase
group_5444	hypothetical protein
group_5463	hypothetical protein
group_5467	hypothetical protein
group_5479	hypothetical protein
group_5493	hypothetical protein
group_5496	dUTP diphosphatase
group_5527	hypothetical protein
group_5827	hypothetical protein
group_5871	YhgE/Pip domain-containing protein
group_5885	MarR family transcriptional regulator
group_5909	hypothetical protein
group_5914	hypothetical protein
group_5933	decarboxylase
group_5935	hypothetical protein
group_5936	hypothetical protein
group_5947	hypothetical protein
group_5986	ECF transporter S component
group_5995	aldehyde dehydrogenase
group_6405	ClC family H(+)/Cl(-) exchange transporter
group_6414	Crp/Fnr family transcriptional regulator
group_6418	ferredoxin
group_6447	hypothetical protein
group_6450	hypothetical protein
group_6474	hypothetical protein
group_6492	MarR family transcriptional regulator
group_6499	hypothetical protein
group_6517	hypothetical protein
group_652	hypothetical protein
group_6534	single-stranded-DNA-specific exonuclease RecJ
group_6643	hypothetical protein
group_6943	1-acyl-sn-glycerol-3-phosphate acyltransferase
group_6947	Cobalt transport protein
group_6949	hypothetical protein
group_6961	amidohydrolase
group_6994	single-stranded DNA-binding protein
group_7002	DUF881 domain-containing protein
group_7010	hypothetical protein
group_7015	hypothetical protein
group_7039	DegV domain-containing protein CPE0026
group_7046	AI-2E family transporter
group_7049	LacI family transcriptional regulator
group_7078	amino acid permease
group_7090	histidinol-phosphatase
group_7101	aminotransferase
group_7110	cardiolipin synthase
group_7113	MATE family efflux transporter
group_7128	amidohydrolase
group_7130	HNH endonuclease
group_7164	glycogen phosphorylase
group_7166	hypothetical protein
group_7174	hypothetical protein
group_7185	tRNA(Ile)-lysidine synthase
group_7188	hypothetical protein
group_7212	AAA family ATPase
group_7217	TetR family transcriptional regulator
group_7237	DeoR family transcriptional regulator
group_7736	Threonine/Serine exporter, ThrE
group_7739	hypothetical protein
group_7745	hypothetical protein
group_7747	mechanosensitive ion channel family protein
group_7749	transcriptional repressor
group_7770	3-oxoacyl-[acyl-carrier-protein] reductase
group_7782	oxidoreductase
group_7817	FAD-dependent oxidoreductase
group_7875	hypothetical protein
group_7880	TIGR03987 family protein
group_7894	LacI family transcriptional regulator
group_7900	hypothetical protein
group_7901	hypothetical protein
group_7906	ECF transporter S component
group_7928	hypothetical protein
group_7985	PadR family transcriptional regulator
group_8007	hypothetical protein
group_8024	ABC transporter
group_8029	AI-2E family transporter
group_8030	glutaminase A
group_8147	hypoxanthine phosphoribosyltransferase
group_8205	cysteine synthase
group_8212	EamA/RhaT family transporter
group_8838	DUF3783 domain-containing protein
group_8840	hypothetical protein
group_8851	DUF1727 domain-containing protein
group_8856	hypothetical protein
group_8859	hypothetical protein
group_886	TldD/PmbA family protein
group_8877	DNA-binding response regulator
group_8883	M18 family aminopeptidase
group_8884	F0F1 ATP synthase subunit B
group_8887	tRNA 4-thiouridine(8) synthase ThiI
group_8895	RluA family pseudouridine synthase
group_8901	hypothetical protein
group_8904	Zn-dependent protease (includes sporulation protein SpoIVFB)
group_8950	hypothetical protein
group_8970	ABC transporter
group_8971	hypothetical protein
group_8973	TetR/AcrR family transcriptional regulator
group_8976	YitT family protein
group_8977	tRNA pseudouridine(38-40) synthase TruA
group_8978	energy-coupling factor transporter ATPase
group_9017	hypothetical protein
group_9029	hemolysin
group_9036	transcriptional repressor
group_9044	Uncharacterised 5xTM membrane BCR, YitT family COG1284
group_9046	rubrerythrin family protein
group_9077	cardiolipin synthase
group_9078	metallophosphoesterase
group_9079	hypothetical protein
group_9099	hypothetical protein
group_9108	CotS family spore coat protein
group_9145	YitT family protein
group_9154	AAA family ATPase
group_9162	glycosyltransferase family 1 protein
group_9340	CDP-diacylglycerol--glycerol-3-phosphate 3-phosphatidyltransferase
group_9900	DNA-binding response regulator
grpE	nucleotide exchange factor GrpE
grxC	NrdH-redoxin
GTP pyrophosphokinase	GTP pyrophosphokinase
guaA	glutamine-hydrolyzing GMP synthase
guaB	IMP dehydrogenase
gvpP	Gas vesicle protein YhaH
gyrA	DNA gyrase subunit A
gyrB	DNA topoisomerase (ATP-hydrolyzing) subunit B
hcp	hydroxylamine reductase
helD	ATP-dependent DNA helicase
hemB	porphobilinogen synthase
hemL	glutamate-1-semialdehyde 2,1-aminomutase
hemW	radical SAM family heme chaperone HemW
hemZ	coproporphyrinogen III oxidase
hflC	peptidase
hflX	GTPase HflX
hfq	RNA chaperone Hfq
HI0933-like protein	HI0933-like protein
himA	DNA-binding protein
hinT	histidine triad nucleotide-binding protein
hipB	Cro/Cl family transcriptional regulator
hIS2	histidinol phosphatase
hisJ	amino acid ABC transporter
hisM	arginine ABC transporter permease
hisS	histidine--tRNA ligase
HNH endonuclease	HNH endonuclease
holA	DNA polymerase III subunit delta
hprK	HPr(Ser) kinase/phosphatase
hpt	hypoxanthine phosphoribosyltransferase
hrcA	heat-inducible transcriptional repressor HrcA
hsdM	DNA methyltransferase
hslO	Hsp33 family molecular chaperone HslO
hslR	RNA-binding protein
hybA	nitrate reductase
hydE	[FeFe] hydrogenase H-cluster radical SAM maturase HydE
hydG	[FeFe] hydrogenase H-cluster radical SAM maturase HydG
hypothetical protein	hypothetical protein
iadA	beta-aspartyl-peptidase
ileS	Isoleucine--tRNA ligase
ilvE	branched-chain amino acid aminotransferase
infA	translation initiation factor IF-1
infB	translation initiation factor IF-2
infC	translation initiation factor IF-3
IreB family regulatory phosphoprotein	IreB family regulatory phosphoprotein
iscA	HesB-like protein
iscR	transcriptional regulator
iscU	NifU-N domain-containing protein
ispA	farnesyl-diphosphate synthase
ispD	2-C-methyl-D-erythritol 4-phosphate cytidylyltransferase
ispE	4-(cytidine 5'-diphospho)-2-C-methyl-D-erythritol kinase
ispF	2-C-methyl-D-erythritol 2,4-cyclodiphosphate synthase
ispG	flavodoxin-dependent (E)-4-hydroxy-3-methylbut-2-enyl-diphosphate synthase
ispH	4-hydroxy-3-methylbut-2-enyl diphosphate reductase
jag	protein jag
kdpD	two-component sensor histidine kinase
khpA	KH domain-containing protein
khtT	GntR family transcriptional regulator
LacI family transcriptional regulator	LacI family transcriptional regulator
lactate utilization protein	lactate utilization protein
lAP4	aminopeptidase
lCB5	lipid kinase
ldcA	LD-carboxypeptidase
ldcB	D-alanyl-D-alanine carboxypeptidase
ldcC	arginine decarboxylase
ldh	L-lactate dehydrogenase
ldhA	lactate dehydrogenase
lepA	translation elongation factor 4
lepB	signal peptidase I
leuS	Leucine--tRNA ligase
lexA	transcriptional repressor LexA
lgt	prolipoprotein diacylglyceryl transferase
lgt2	prolipoprotein diacylglyceryl transferase
lhgO	FAD/NAD(P)-binding oxidoreductase
Lipoprotein	Lipoprotein
lldD	alpha-hydroxy-acid oxidizing enzyme
lolD	multidrug ABC transporter ATP-binding protein
lolE	ABC transporter
lonC	Lon family ATP-dependent protease
lplB	sugar ABC transporter permease
lrgB	LrgB-like family
lrp	AsnC family transcriptional regulator
luxS	S-ribosylhomocysteine lyase
lysS	lysine--tRNA ligase
LYZ2 domain-containing protein	LYZ2 domain-containing protein
malE	maltose ABC transporter substrate-binding protein
malG	sugar ABC transporter permease
malK	sugar ABC transporter ATP-binding protein
malQ	4-alpha-glucanotransferase
manA	mannose-6-phosphate isomerase, class I
manY	PTS mannose/fructose/sorbose transporter subunit IIC
map	methionyl aminopeptidase
marR	MarR family transcriptional regulator
mazF	mRNA-degrading endonuclease MazF, toxin component of the MazEF toxin-antitoxin module
mazG	nucleoside triphosphate pyrophosphohydrolase
MazG-like family protein	MazG-like family protein
mcr1	sulfide/dihydroorotate dehydrogenase-like FAD/NAD-binding protein
mdlB	ABC transporter
mdoB	LTA synthase family protein
Membrane protein	Membrane protein
Membrane protein implicated in regulation of membrane protease activity	Membrane protein implicated in regulation of membrane protease activity
Metal-dependent phosphoesterase	Metal-dependent phosphoesterase
metal-independent alpha-mannosidase	metal-independent alpha-mannosidase
metC	cystathionine gamma-synthase
metG	methionine--tRNA ligase
metK	methionine adenosyltransferase
mfd	transcription-repair coupling factor
mglA	galactose/methyl galactoside ABC transporter ATP-binding protein MglA
mglC	galactose/methyl galactoside ABC transporter permease MglC
mgtA	calcium-translocating P-type ATPase, PMCA-type
miaB	tRNA (N6-isopentenyl adenosine(37)-C2)-methylthiotransferase MiaB
minC	septum site-determining protein MinC
minE	cell division topological specificity factor MinE
mltE	lytic transglycosylase
mltG	YceG-like family
mngR	GntR family transcriptional regulator
mnmA	tRNA 2-thiouridine(34) synthase MnmA
mnmE	tRNA uridine-5-carboxymethylaminomethyl(34) synthesis GTPase MnmE
mnmG	tRNA uridine-5-carboxymethylaminomethyl(34) synthesis enzyme MnmG
mnmH	tRNA 2-selenouridine(34) synthase MnmH
mntP	Putative manganese efflux pump MntP
moaC	cyclic pyranopterin monophosphate synthase MoaC
mobB	molybdopterin-guanine dinucleotide biosynthesis protein B
modA	molybdate ABC transporter substrate-binding protein
modB	molybdate ABC transporter permease subunit
moeA	molybdopterin molybdenumtransferase MoeA
MogA/MoaB family molybdenum cofactor biosynthesis protein	MogA/MoaB family molybdenum cofactor biosynthesis protein
molybdopterin oxidoreductase	molybdopterin oxidoreductase
motB	OmpA-like domain-containing protein
moxR	ATP-binding protein
mpg	DNA-3-methyladenine glycosylase
mraW	rRNA methylase
mraY	phospho-N-acetylmuramoyl-pentapeptide-transferase
mreB	rod shape-determining protein
mreD	rod shape-determining protein MreD
mrnC	Mini-ribonuclease 3
mrp	Iron-sulfur cluster carrier protein
mscK	mechanosensitive ion channel protein MscS
mscS	mechanosensitive ion channel protein
msrA	Peptide methionine sulfoxide reductase MsrA
mtaB	tRNA (N(6)-L-threonylcarbamoyladenosine(37)-C(2))-methylthiotransferase MtaB
mtnN	5'-methylthioadenosine/adenosylhomocysteine nucleosidase
murA	UDP-N-acetylglucosamine 1-carboxyvinyltransferase
murA2	UDP-N-acetylglucosamine 1-carboxyvinyltransferase
murB	UDP-N-acetylmuramate dehydrogenase
murC	UDP-N-acetylmuramate--L-alanine ligase
murD	UDP-N-acetylmuramoyl-L-alanine--D-glutamate ligase
murE	UDP-N-acetylmuramoyl-L-alanyl-D-glutamate--2,6-diaminopimelate ligase
murF	UDP-N-acetylmuramoyl-tripeptide--D-alanyl-D-alanine ligase
murG	undecaprenyldiphospho-muramoylpentapeptide beta-N-acetylglucosaminyltransferase
murI	glutamate racemase
mutL	DNA mismatch repair endonuclease MutL
mutT	DNA mismatch repair protein MutT
Mycobacterial 4 TMS phage holin, superfamily IV	Mycobacterial 4 TMS phage holin, superfamily IV
nadA	quinolinate synthase NadA
nadB	L-aspartate oxidase
nadC	carboxylating nicotinate-nucleotide diphosphorylase
nadD	nicotinate-nucleotide adenylyltransferase
nadK	NAD kinase
nagA	N-acetylglucosamine-6-phosphate deacetylase
nagB	glucosamine-6-phosphate deaminase
nagC	Uncharacterized protein CPE0188
nAGPA	exopolysaccharide biosynthesis protein
nanA	N-acetylneuraminate lyase
nanE	Putative N-acetylmannosamine-6-phosphate 2-epimerase
nar1	ferredoxin hydrogenase
narK	MFS transporter
nCS2	permease
ndk	nucleoside-diphosphate kinase
nhaC	sodium:proton antiporter
nIF3	Nif3-like dinuclear metal center hexameric protein
nifJ	pyruvate:ferredoxin (flavodoxin) oxidoreductase
nifS	cysteine desulfurase NifS
nifU	Fe-S cluster assembly scaffold protein NifU
nifX	ArsR family transcriptional regulator
nirB	nitrite reductase
nitrous oxide-stimulated promoter family protein	nitrous oxide-stimulated promoter family protein
nlpD	peptidase M23
norM	MATE family efflux transporter
norV	FprA family A-type flavoprotein
nptA	sodium-dependent phosphate transporter
nPY1	NTP pyrophosphohydrolase
nrdA	ribonucleoside-diphosphate reductase subunit alpha
nrdB	ribonucleotide-diphosphate reductase subunit beta
nrdD	anaerobic ribonucleoside triphosphate reductase
nrdG	anaerobic ribonucleoside-triphosphate reductase activating protein
nrdR	transcriptional regulator NrdR
nth	endonuclease III
ntpC	V-type ATP synthase subunit C
ntpD	V-type ATP synthase subunit D
ntpI	V-type ATP synthase subunit I
Nucleoid-associated protein	Nucleoid-associated protein
nucleotidyltransferase domain-containing protein	nucleotidyltransferase domain-containing protein
nupC	NupC/NupG family nucleoside CNT transporter
nupO	heme ABC transporter ATP-binding protein
nupP	ABC transporter permease
nupQ	sugar ABC transporter permease
nusA	transcription termination/antitermination protein NusA
nusB	transcription antitermination factor NusB
nusG	transcription termination/antitermination protein NusG
obgE	GTPase ObgE
oca4	protein-tyrosine-phosphatase
ompR	DNA-binding response regulator
oPT	oligopeptide transporter, OPT family
opuBA	proline/glycine betaine ABC transporter ATP-binding protein
osmF	ABC transporter permease
oxidoreductase	oxidoreductase
paaJ	acetyl-CoA C-acyltransferase
paaY	gamma carbonic anhydrase family protein
pabA	aminodeoxychorismate/anthranilate synthase component II
pabB	aminodeoxychorismate synthase component I
padR	PadR family transcriptional regulator
parA	sporulation initiation inhibitor Soj
parE,gyrB	DNA topoisomerase IV subunit B
pASTA	stage V sporulation protein D
pbpA	Penicillin-binding protein 1A
pckA	phosphoenolpyruvate carboxykinase
pcnB	CCA tRNA nucleotidyltransferase
pcp	pyroglutamyl-peptidase I
pcrA	DNA helicase PcrA
pdaA	delta-lactam-biosynthetic de-N-acetylase
pdaB	polysaccharide deacetylase family sporulation protein PdaB
pdp,deoA	pyrimidine-nucleoside phosphorylase
pduE	glycerol dehydrogenase
pduO	cobalamin adenosyltransferase
pdxK	pyridoxamine kinase
penP	serine hydrolase
pepD	aminoacyl-histidine dipeptidase
pepF	M3 family oligoendopeptidase
pepP	peptidase M24 family protein
pepT	peptidase T
Peptidase family M50	Peptidase family M50
peptidase M19	peptidase M19
perM	AI-2E family transporter
pfkA	6-phosphofructokinase
pfkA2	ATP-dependent 6-phosphofructokinase 2
pfkB	1-phosphofructokinase
pflA	pyruvate formate-lyase-activating protein
pflB	formate C-acetyltransferase
pflX	radical SAM protein
pgi	glucose-6-phosphate isomerase
pgk	Phosphoglycerate kinase
pgl	6-phosphogluconolactonase
pgpB	phosphatase PAP2 family protein
pgpH	phosphohydrolase
pgsA	CDP-alcohol phosphatidyltransferase family protein
pheA	chorismate mutase
pheB	ACT domain-containing protein
pheS	phenylalanine--tRNA ligase subunit alpha
pheT	Phenylalanine--tRNA ligase beta subunit
phnA	alkylphosphonate utilization protein
phnP	MBL fold metallo-hydrolase
phoE	histidine phosphatase family protein
pilT	type IV pili twitching motility protein PilT
Pilus assembly protein, PilO	Pilus assembly protein, PilO
PIN domain nuclease	PIN domain nuclease
pitA	anion permease
pknB	Stk1 family PASTA domain-containing Ser/Thr kinase
pldB	alpha/beta hydrolase
plsC	1-acyl-sn-glycerol-3-phosphate acyltransferase
pncA	cysteine hydrolase
pnp	polyribonucleotide nucleotidyltransferase
polA	DNA polymerase I
polC	DNA polymerase III PolC-type
potA	Spermidine/putrescine import ATP-binding protein PotA
potassium transporter TrkA	potassium transporter TrkA
potB	ABC transporter permease
potC	spermidine/putrescine ABC transporter permease
potD	spermidine/putrescine ABC transporter substrate-binding protein
potE	amino acid permease
ppcA	phosphoenolpyruvate carboxylase
ppdK	pyruvate, phosphate dikinase
ppiB	peptidylprolyl isomerase
PqqD family protein	PqqD family protein
prfA	peptide chain release factor 1
prfB	peptide chain release factor 2
priA	primosomal protein N'
prmA	50S ribosomal protein L11 methyltransferase
prmC	peptide chain release factor N(5)-glutamine methyltransferase
proA	glutamate-5-semialdehyde dehydrogenase
proC	pyrroline-5-carboxylate reductase
propanediol dehydratase	propanediol dehydratase
proS	proline--tRNA ligase
prs	phosphoribosylpyrophosphate synthetase
psd	phosphatidylserine decarboxylase
pspA	phage shock protein A
pspE	rhodanese-like domain-containing protein
pta	phosphate acetyltransferase
ptb	phosphate butyryltransferase
pTC1	Stp1/IreP family PP2C-type Ser/Thr phosphatase
pth	aminoacyl-tRNA hydrolase
ptsH	HPr family phosphocarrier protein
ptsN	PTS ascorbate transporter subunit IIA
ptsP	phosphoenolpyruvate--protein phosphotransferase
pucG	aminotransferase
pulO	prepilin peptidase
purA	adenylosuccinate synthase
purC	phosphoribosylaminoimidazolesuccinocarboxamide synthase
purD	phosphoribosylamine--glycine ligase
purE	5-(carboxyamino)imidazole ribonucleotide mutase
purF	amidophosphoribosyltransferase
purH	bifunctional phosphoribosylaminoimidazolecarboxamide formyltransferase/IMP cyclohydrolase
purM	Phosphoribosylformylglycinamidine cyclo-ligase
purN	phosphoribosylglycinamide formyltransferase
purR	pur operon repressor
Putative ABC-transporter type IV	Putative ABC-transporter type IV
Putative lipoprotein	Putative lipoprotein
Putative membrane protein	Putative membrane protein
Putative pyruvate, phosphate dikinase regulatory protein	Putative pyruvate, phosphate dikinase regulatory protein
Putative redox-active protein (C_GCAxxG_C_C)	Putative redox-active protein (C_GCAxxG_C_C)
Putative Se/S carrier protein-like	Putative Se/S carrier protein-like
putP	sodium:solute symporter
pyk	pyruvate kinase
pyrC	dihydroorotase
pyrE	orotate phosphoribosyltransferase
pyrG	CTP synthase
pyrH	UMP kinase
pyrI	aspartate carbamoyltransferase
pyrK	dihydroorotate dehydrogenase electron transfer subunit
pyrR	bifunctional pyr operon transcriptional regulator/uracil phosphoribosyltransferase PyrR
queG	tRNA epoxyqueuosine(34) reductase QueG
radA	DNA repair protein RadA
radC	DNA repair protein RadC
rae1	RNA-binding protein
rbfA	30S ribosome-binding factor RbfA
rbsD	D-ribose pyranase
rbsK	kinase
RDD family protein	RDD family protein
rdgB	XTP/dITP diphosphatase
recA	recombinase RecA
recD	ATP-dependent RecD-like DNA helicase
recF	DNA replication/repair protein RecF
recG	ATP-dependent DNA helicase RecG
recJ	phosphoesterase
recN	DNA repair protein RecN
recO	DNA repair protein RecO
recQ	DNA helicase RecQ
recR	recombination mediator RecR
recX	recombination regulator RecX
remA	Putative regulatory protein CPR_1720
Restriction endonuclease	Restriction endonuclease
rex	redox-sensing transcriptional repressor Rex
rfaB	glycosyl transferase group 1
rfe	undecaprenyl-phosphate alpha-N-acetylglucosaminyl 1-phosphate transferase
rhaT	DMT family transporter
rho	transcription termination factor Rho
rhtB	lysine transporter LysE
ribF	bifunctional riboflavin kinase/FAD synthetase
ric	iron-sulfur cluster repair di-iron protein
ridA	reactive intermediate/imine deaminase
rimI	N-acetyltransferase
rimL	GNAT family N-acetyltransferase
rimM	ribosome maturation factor RimM
rimO	30S ribosomal protein S12 methylthiotransferase RimO
rimP	ribosome maturation factor RimP
rlhA	peptidase U32
rlmB	23S rRNA (guanosine(2251)-2'-O)-methyltransferase RlmB
rlmD	23S rRNA (uracil(1939)-C(5))-methyltransferase RlmD
rlmK	rRNA large subunit methyltransferase I
rlmN	23S rRNA (adenine(2503)-C(2))-methyltransferase RlmN
rluF	23S rRNA pseudouridine(2604) synthase RluF
rnaY	phosphohydrolase
rnc	ribonuclease III
rnhA	ribonuclease H
rnhB	ribonuclease HII
rnjA	ribonuclease J
rnmV	ribonuclease M5
rnpA	ribonuclease P protein component
rnr	ribonuclease R
rny	ribonuclease Y
rocR	AAA family ATPase
rodA	rod shape-determining protein RodA
rpe	ribulose-phosphate 3-epimerase
rph	ribonuclease PH
rpiB	ribose 5-phosphate isomerase B
rpiR	N-acetylmannosamine kinase
rPL14A	LSU ribosomal protein L14E
rpl7Ae	50S ribosomal protein L7ae-like protein
rplA	50S ribosomal protein L1
rplB	50S ribosomal protein L2
rplC	50S ribosomal protein L3
rplE	50S ribosomal protein L5
rplF	50S ribosomal protein L6
rplI	50S ribosomal protein L9
rplJ	50S ribosomal protein L10
rplK	50S ribosomal protein L11
rplL	50S ribosomal protein L7/L12
rplM	50S ribosomal protein L13
rplN	50S ribosomal protein L14
rplO	50S ribosomal protein L15
rplP	50S ribosomal protein L16
rplQ	50S ribosomal protein L17
rplR	50S ribosomal protein L18
rplS	50S ribosomal protein L19
rplT	50S ribosomal protein L20
rplU	50S ribosomal protein L21
rplV	50S ribosomal protein L22
rplW	50S ribosomal protein L23
rplX	50S ribosomal protein L24
rplY	50S ribosomal protein L25
rpmA	50S ribosomal protein L27
rpmB	50S ribosomal protein L28
rpmC	50S ribosomal protein L29
rpmD	50S ribosomal protein L30
rpmE	50S ribosomal protein L31
rpmF	50S ribosomal protein L32
rpmH	50S ribosomal protein L34
rpmI	50S ribosomal protein L35
rpmJ	50S ribosomal protein L36
rpoA	DNA-directed RNA polymerase subunit alpha
rpoB	DNA-directed RNA polymerase subunit beta
rpoC	DNA-directed RNA polymerase subunit beta'
rpoD	RNA polymerase sigma factor RpoD
rpoN	RNA polymerase factor sigma-54
rpoZ	DNA-directed RNA polymerase subunit omega
rpsB	30S ribosomal protein S2
rpsC	30S ribosomal protein S3
rpsD	30S ribosomal protein S4
rpsE	30S ribosomal protein S5
rpsF	30S ribosomal protein S6
rpsG	30S ribosomal protein S7
rpsH	30S ribosomal protein S8
rpsI	30S ribosomal protein S9
rpsJ	30S ribosomal protein S10
rpsK	30S ribosomal protein S11
rpsL	30S ribosomal protein S12
rpsM	30S ribosomal protein S13
rpsO	30S ribosomal protein S15
rpsQ	30S ribosomal protein S17
rpsR	30S ribosomal protein S18
rpsS	30S ribosomal protein S19
rpsT	30S ribosomal protein S20
rpsU	30S ribosomal protein S21
rpsZ	type Z 30S ribosomal protein S14
rseP	RIP metalloprotease RseP
rsgA	ribosome small subunit-dependent GTPase A
rsmA	16S rRNA (adenine(1518)-N(6)/adenine(1519)-N(6))-dimethyltransferase RsmA
rsmD	16S rRNA (guanine(966)-N(2))-methyltransferase RsmD
rsmE	16S rRNA (uracil(1498)-N(3))-methyltransferase
rsmH	16S rRNA (cytosine(1402)-N(4))-methyltransferase RsmH
rsmI	16S rRNA (cytidine(1402)-2'-O)-methyltransferase
rssA	phospholipase
rsuA	rRNA pseudouridine synthase
rubrerythrin	rubrerythrin
rusA	RusA family crossover junction endodeoxyribonuclease
rutF	flavin reductase family protein
ruvA	Holliday junction branch migration protein RuvA
ruvB	Holliday junction branch migration DNA helicase RuvB
ruvX	Holliday junction resolvase RuvX
sASP	benzoate transporter
sbcD	DNA repair exonuclease
sbp	DUF1290 domain-containing protein
scfA	six-cysteine ranthipeptide SCIFF
scfB	thioether cross-link-forming SCIFF peptide maturase
scpA	segregation/condensation protein A
scpB	SMC-Scp complex subunit ScpB
sdaAB	L-serine ammonia-lyase, iron-sulfur-dependent subunit beta
secA	preprotein translocase subunit SecA
secE	preprotein translocase subunit SecE
secF	protein translocase subunit SecF
secG	preprotein translocase subunit SecG
secY	preprotein translocase subunit SecY
selB	selenocysteine-specific translation elongation factor
selD	selenide, water dikinase SelD
selO	YdiU family protein
sensor histidine kinase	sensor histidine kinase
sepF	Cell division protein SepF
Serine/threonine kinase	Serine/threonine kinase
serS	serine--tRNA ligase
sgaB	PTS ascorbate transporter subunit IIB
sigE	RNA polymerase sporulation sigma factor SigE
sigF	RNA polymerase sporulation sigma factor SigF
sigG	RNA polymerase sporulation sigma factor SigG
sigH	RNA polymerase sporulation sigma factor SigH
sigK	RNA polymerase sporulation sigma factor SigK
signal peptidase I	signal peptidase I
signal peptidase II	signal peptidase II
small, acid-soluble spore protein, alpha/beta type	small, acid-soluble spore protein, alpha/beta type
smpB	SsrA-binding protein SmpB
sodA	Superoxide dismutase
soxW	thioredoxin family protein
speB	agmatinase
speD	adenosylmethionine decarboxylase
speE	polyamine aminopropyltransferase
spmA	spore maturation protein
spmB	spore maturation protein
spo0J	chromosome partitioning protein ParB
spoIIAA	anti-sigma F factor antagonist
spoIIAB	anti-sigma F factor
spoIIE	stage II sporulation protein E
spoIIGA	sigma-E processing peptidase SpoIIGA
spoIIIAA	stage III sporulation protein AA
spoIIIAB	stage III sporulation protein SpoIIIAB
spoIIIAC	stage III sporulation protein AC
spoIIIAD	stage III sporulation protein AD
spoIIIAE	stage III sporulation protein AE
spoIIIAF	stage III sporulation protein AF
spoIIIAG	stage III sporulation protein AG
spoIIIAH	stage III sporulation protein AH
spoIIID	sporulation transcriptional regulator SpoIIID
spoIIP	stage II sporulation protein P
spoIIR	stage II sporulation protein R
spoIVA	stage IV sporulation protein A
spoIVB	SpoIVB peptidase
spoIVFB	peptidase M50
spore coat protein	spore coat protein
spoT	(p)ppGpp synthetase
spoU	RNA methyltransferase
spoVAC	stage V sporulation protein AC
spoVAD	stage V sporulation protein AD
spoVAE	stage V sporulation protein AE
spoVB	polysaccharide biosynthesis protein
spoVE	stage V sporulation protein E
spoVG	septation regulator SpoVG
spoVR	stage V sporulation protein R
spoVS	stage V sporulation protein S
spoVT	stage V sporulation protein T
spoVV	Gate domain-containing protein
srmB	ATP-dependent helicase
ssb	single-stranded DNA-binding protein
sseA	thiosulfate sulfurtransferase
ssnA	cytosine deaminase
ssp1	Small, acid-soluble spore protein 1
sspC1	Small, acid-soluble spore protein C1
sspC2	Small, acid-soluble spore protein C2
Stage V sporulation protein SpoVM	Stage V sporulation protein SpoVM
sugar ABC transporter ATP-binding protein	sugar ABC transporter ATP-binding protein
surA	peptidylprolyl isomerase
tACO1	YebC/PmpR family DNA-binding transcriptional regulator
tadA	tRNA-specific adenosine deaminase
tadD	TPR domain protein
tagG	teichoic acid ABC transporter permease
tagH	teichoic acid ABC transporter ATP-binding protein
tatD	hydrolase TatD
tauB	ABC transporter
tauC	ABC transporter
tcdA	tRNA threonylcarbamoyladenosine dehydratase
tdk	thymidine kinase
tesA	acyl-CoA thioesterase
tex	RNA-binding transcriptional accessory protein Tex
tgt	tRNA guanosine(34) transglycosylase Tgt
thiD	bifunctional hydroxymethylpyrimidine kinase/phosphomethylpyrimidine kinase
thiG	Thiazole synthase
thiH	2-iminoacetate synthase ThiH
thiI	putative tRNA sulfurtransferase
thiN	thiamine diphosphokinase
thiS	sulfur carrier protein ThiS
thiT	energy-coupled thiamine transporter ThiT
thpR	2'-5' RNA ligase superfamily
thrS	threonine--tRNA ligase
thyX	FAD-dependent thymidylate synthase
TIGR03936 family radical SAM-associated protein	TIGR03936 family radical SAM-associated protein
TIGR03987 family protein	TIGR03987 family protein
tilS	tRNA 2-thiocytidine(32) synthetase TtcA
tktA1	transketolase
tktA2	transketolase
tldD	peptidase C69
tlyC	CBS domain-containing protein
tmcAL	nucleotidyltransferase
topA	type I DNA topoisomerase
tpiA	triose-phosphate isomerase
tPR	Tetratricopeptide repeat-containing protein
TPR repeat-containing protein	TPR repeat-containing protein
transcriptional regulator	transcriptional regulator
Transmembrane protein	Transmembrane protein
triple tyrosine motif-containing protein	triple tyrosine motif-containing protein
trkA	potassium transporter Trk
trkG	Trk family potassium uptake protein
trm11	DNA methylase
trmB	tRNA (guanosine(46)-N7)-methyltransferase TrmB
trmD	tRNA (guanosine(37)-N1)-methyltransferase TrmD
trmK	SAM-dependent methyltransferase
trmL	tRNA (uridine(34)/cytosine(34)/5-carboxymethylaminomethyluridine(34)-2'-O)-methyltransferase TrmL
trmR	O-methyltransferase
truA	tRNA pseudouridine(38-40) synthase TruA
truB	tRNA pseudouridine(55) synthase TruB
trxA	thioredoxin
trxB	thioredoxin reductase
tsaC	L-threonylcarbamoyladenylate synthase
tsaD	tRNA (adenosine(37)-N6)-threonylcarbamoyltransferase complex transferase subunit TsaD
tsaE	tRNA (adenosine(37)-N6)-threonylcarbamoyltransferase complex ATPase subunit type 1 TsaE
TSCPD domain-containing protein	TSCPD domain-containing protein
tspO	tryptophan-rich sensory protein
tVP38	TVP38/TMEM64 family protein
typA	translational GTPase TypA
Type IV pilin	Type IV pilin
tyrS	tyrosine--tRNA ligase
ubiE	SAM-dependent methyltransferase
ubiG	SAM-dependent methyltransferase
udk	uridine kinase
udp	uridine phosphorylase
ugpA	ABC transporter permease
ugpB	carbohydrate ABC transporter substrate-binding protein
ugpE	sugar ABC transporter permease
uhpC	MFS transporter
ulaG	hydrolase
ung	uracil-DNA glycosylase
UPF0182 protein CPR_0011	UPF0182 protein CPR_0011
UPF0473 protein CPF_1871	UPF0473 protein CPF_1871
upp	uracil phosphoribosyltransferase
uppS	dihydroorotate dehydrogenase
uraA	uracil permease
uRH1	nucleoside hydrolase
uvrB	excinuclease ABC subunit UvrB
uvrC	excinuclease ABC subunit UvrC
uvsE	UV DNA damage repair endonuclease UvsE
valS	valine--tRNA ligase
vanZ	VanZ family protein
VanZ like family	VanZ like family
walK	two-component sensor histidine kinase
wbbJ	acetyltransferase
wcaA	capsular biosynthesis protein
wecB	UDP-N-acetylglucosamine 2-epimerase (non-hydrolyzing)
wecG	glycosyltransferase
whiA	DNA-binding protein WhiA
xapA	purine-nucleoside phosphorylase
xerD	recombinase XerD
xkdP	peptidase M23
xpt1	xanthine phosphoribosyltransferase
xpt2	xanthine phosphoribosyltransferase
xseA	exodeoxyribonuclease VII large subunit
xseB	exodeoxyribonuclease VII small subunit
xth	exodeoxyribonuclease III
yaaA	peroxide stress protein YaaA
yaaT	stage 0 sporulation protein
yabQ	spore cortex biosynthesis protein YabQ
yabR	S1 domain-containing RNA-binding protein
yaiI	YaiI/YqxD family protein
yajC	preprotein translocase subunit YajC
yajL	DJ-1 family protein
ybaB	YbaB/EbfC family nucleoid-associated protein
ybaN	DUF454 domain-containing protein
ybbK	DUF523 domain-containing protein
ybbR	YbbR-like protein
ybeY	rRNA maturation RNase YbeY
yceD	metal-binding protein
ycgQ	DUF1980 domain-containing protein
ychF	redox-regulated ATPase YchF
YCII domain-containing protein	YCII domain-containing protein
yciV	PHP domain-containing protein
ycjU	HAD family hydrolase
yczE	Uncharacterized BCR, YitT family COG1284
ydcZ	Putative inner membrane exporter, YdcZ
yebA	transglutaminase
yedF	sulfurtransferase-like selenium metabolism protein YedF
yejR	cobW domain-containing protein
yesM	two-component sensor histidine kinase
yesN	DNA-binding response regulator
yfcE	YfcE family phosphodiesterase
yfdV	malate permease
yggS	YggS family pyridoxal phosphate-dependent enzyme
ygiQ	B12-binding domain-containing radical SAM protein
yhaM	CMP-binding protein
yhbB	amidase domain-containing protein
yhbS	GNAT family N-acetyltransferase
yhbY	ribosome assembly RNA-binding protein YhbY
yhcC	TIGR01212 family radical SAM protein
yhcF	GntR family transcriptional regulator
yheB	DUF445 domain-containing protein
yhgE	YhgE/Pip domain-containing protein
yhiN	NAD(P)/FAD-dependent oxidoreductase
yhjR	rubrerythrin
yicC	YicC-like family, N-terminal region
yidD	membrane protein insertion efficiency factor YidD
yifB	magnesium chelatase
yIH1	YigZ family protein
yihA	ribosome biogenesis GTP-binding protein YihA/YsxC
yiiM	MOSC domain-containing protein
yitT	Uncharacterised 5xTM membrane BCR, YitT family COG1284
yjbI	Pentapeptide repeat-containing protein
yjbM	GTP pyrophosphokinase
yjeM	glutamate/gamma-aminobutyrate family transporter YjeM
yjhB	ADP-ribose pyrophosphatase
yjjB	Threonine/Serine exporter, ThrE
yjjP	threonine/serine exporter
ykaA	DUF47 domain-containing protein
ykvA	DUF1232 domain-containing protein
ylbJ	sporulation integral membrane protein YlbJ
ylmC	YlmC/YmxH family sporulation protein
ylmH	RNA-binding protein
yloU	Asp23/Gls24 family envelope stress response protein
yloV	dihydroxyacetone kinase
ylqF	ribosome biogenesis GTPase YlqF
ylxM	putative DNA-binding protein
ylxP	DUF503 domain-containing protein
ylxR	DUF448 domain-containing protein
ylxW	division initiation protein
ynbB	Aluminum resistance protein
ynzC	UPF0291 protein CPE1003
yohJ	CidA/LrgA family protein
yotD	rubrerythrin family protein
yprB	RNase-H-2 domain-containing protein
yqdH	NADH-dependent alcohol dehydrogenase
yqeK	bis(5'-nucleosyl)-tetraphosphatase (symmetrical) YqeK
yqeY	aspartyl-tRNA amidotransferase
yqfA	hemolysin D
yqfC	sporulation protein YqfC
yqfD	sporulation protein YqfD
yqgV	UPF0045 protein CPE1503
yqjQ	NAD(P)-dependent oxidoreductase
yqxC	TlyA family rRNA (cytidine-2'-O)-methyltransferase
yraQ	Permease
yrdD	DNA topoisomerase I, ssDNA-binding Zn-finger and Zn-ribbon domains
yrrD	photosystem reaction center subunit H
yrzB	UPF0473 protein CPR_1747
ysdA	DUF1294 domain-containing protein
ysxB	ribosomal-processing cysteine protease Prp
ytaF	sporulation membrane protein YtaF
ytfJ	GerW family sporulation protein
ytfP	putative gamma-glutamylamine cyclotransferase YtfP, GGCT/AIG2-like family
ytoI	putative manganese-dependent inorganic diphosphatase
ytvI	sporulation integral membrane protein YtvI
yugP	peptidase
yunB	sporulation protein YunB
yuzA	DUF378 domain-containing protein
yvbJ	FAD-dependent oxidoreductase
ywiB	DUF1934 domain-containing protein
yyaC	spore protease YyaC
znuB	metal ABC transporter permease
znuC	metal ABC transporter ATP-binding protein

## Sheet: Table S4
Supplementary Table 4. List of overrepresented functions encoded by core genes
Gene-Ontology-Terms	q-values	Matches	Number of genes
Nucleic Acid Metabolic Process	2.07731e-09	trmB, ybeY, lysS, truA, aspS, whiA, pyrR, mnmG, mtaB, recQ, lexA, trmD, rsmH, topA, rsmI, recN, rsmD, thiI, tsaD, recJ, ssb, nth, disA, rlmN, recO, miaB, rpoC, mnmE, dnaX, rimO, priA, rluF, polA, rsmA, uvrC, truB, rph, rpoB, xth, rlmB, addB, metG, ruvB, queG, dnaA, rnpA, rnmV, ruvA, mnmH, holA, dnaJ, tsaE, rnr, uvsE, rbfA, tilS, recF, rny, mutL, thrS, ruvX, nusB, recR, dusB	64
Cellular Aromatic Compound Metabolic Process	8.4847e-08	trmB, ybeY, lysS, truA, aspS, whiA, pyrR, aroF, folE, mnmG, mtaB, recQ, cbiE, lexA, purR, trmD, rsmH, asrB, aroQ, pgk, atpE, topA, rsmI, recN, rsmD, thiI, tsaD, recJ, ssb, nth, disA, rlmN, recO, nadA, miaB, rpoC, folP, mnmE, dnaX, deoC, rimO, priA, rluF, atpD, speD, polA, rsmA, uvrC, truB, rph, rpoB, xth, rlmB, addB, dxs, metG, thiH, ruvB, aroA, queG, dnaA, rnpA, rnmV, ruvA, mnmH, holA, murA, dna…	89
Organic Cyclic Compound Metabolic Process	9.14475e-08	trmB, ybeY, lysS, truA, aspS, whiA, pyrR, aroF, folE, mnmG, mtaB, recQ, cbiE, lexA, purR, trmD, rsmH, asrB, aroQ, pgk, atpE, topA, rsmI, recN, rsmD, mobB, thiI, tsaD, recJ, ssb, nth, disA, rlmN, recO, nadA, miaB, rpoC, folP, mnmE, dnaX, deoC, rimO, priA, rluF, atpD, speD, polA, rsmA, uvrC, truB, rph, rpoB, moaC, xth, rlmB, addB, dxs, metG, thiH, ruvB, aroA, queG, dnaA, rnpA, rnmV, ruvA, mnmH, hol…	91
ncRNA Processing	2.58647e-07	mnmH, mnmG, mtaB, trmB, rlmN, trmD, dusB, tsaD, tsaE, thiI, truA, truB, mnmE, tilS, rimO, miaB, rnpA, rph, queG, ruvX, rsmH, rsmI, rsmA, rsmD, rbfA, rnmV, ybeY	27
RNA Processing	9.28301e-07	mnmH, mnmG, mtaB, trmB, rlmN, trmD, dusB, tsaD, tsaE, thiI, truA, truB, mnmE, tilS, rimO, miaB, rnpA, rph, queG, ruvX, rsmH, rsmI, rsmA, rsmD, rbfA, rnmV, ybeY, rlmB	28
Heterocycle Metabolic Process	9.52729e-07	trmB, ybeY, lysS, truA, aspS, whiA, pyrR, folE, mnmG, mtaB, recQ, cbiE, lexA, purR, trmD, rsmH, asrB, pgk, atpE, topA, rsmI, recN, rsmD, mobB, thiI, tsaD, recJ, ssb, nth, disA, rlmN, recO, nadA, miaB, rpoC, folP, mnmE, dnaX, deoC, rimO, priA, rluF, atpD, speD, polA, rsmA, uvrC, truB, rph, rpoB, moaC, xth, rlmB, addB, dxs, metG, thiH, ruvB, queG, dnaA, rnpA, rnmV, ruvA, mnmH, holA, murA, dnaJ, tsa…	87
Cellular Metabolic Process	9.86718e-07	trmB, ybeY, lysS, truA, aspS, hisJ, rplU, fusA, whiA, pfkB, rplK, efp, pyrR, aroF, dapD, folE, mnmG, mtaB, glmS, recQ, cbiE, map, lexA, purR, trmD, rsmH, asrB, aroQ, spoIIAB, pgk, atpE, topA, rimI, fsa, rpe, rsmI, recN, rsmD, mobB, thiI, tsaD, pgsA, cls, rpmB, def, recJ, trxB, ssb, nth, disA, rlmN, recO, nadA, selB, miaB, rpoC, folP, mnmE, glsA, dnaX, deoC, acpP, rimO, priA, rluF, atpD, speD, pts…	132
Nucleobase-Containing Compound Metabolic Process	1.17418e-06	trmB, ybeY, lysS, truA, aspS, whiA, pyrR, mnmG, mtaB, recQ, lexA, purR, trmD, rsmH, asrB, pgk, atpE, topA, rsmI, recN, rsmD, thiI, tsaD, recJ, ssb, nth, disA, rlmN, recO, nadA, miaB, rpoC, mnmE, dnaX, deoC, rimO, priA, rluF, atpD, speD, polA, rsmA, uvrC, truB, rph, rpoB, xth, rlmB, addB, metG, ruvB, queG, dnaA, rnpA, rnmV, ruvA, mnmH, holA, murA, dnaJ, tsaE, coaBC, nadC, rnr, pfkA, uvsE, rbfA, ti…	77
Organic Substance Metabolic Process	1.28437e-06	trmB, ybeY, lysS, truA, aspS, hisJ, rplU, fusA, whiA, pfkB, rplK, efp, pyrR, aroF, dapD, pepF, folE, mnmG, mtaB, recQ, cbiE, glmS, map, lexA, purR, trmD, rsmH, asrB, aroQ, spoIIAB, galE, pgk, atpE, topA, rimI, fsa, rpe, rsmI, recN, rsmD, mobB, thiI, tsaD, pgsA, cls, rpmB, def, recJ, ssb, nth, trxA, disA, rlmN, recO, nadA, selB, pdaB, miaB, rpoC, folP, pdaA, mnmE, glsA, dnaX, iadA, deoC, acpP, rim…	143
RNA Metabolic Process	1.71298e-06	trmB, ybeY, lysS, truA, aspS, pyrR, mnmG, mtaB, trmD, rsmH, rsmI, rsmD, thiI, tsaD, rlmN, miaB, rpoC, mnmE, rimO, priA, rluF, rsmA, truB, rph, rpoB, rlmB, metG, queG, rnpA, rnmV, mnmH, tsaE, rnr, rbfA, tilS, rny, thrS, ruvX, nusB, dusB	40
Cellular Nitrogen Compound Metabolic Process	7.36314e-06	trmB, ybeY, lysS, truA, aspS, rplU, whiA, rplK, efp, pyrR, folE, mnmG, mtaB, recQ, cbiE, lexA, purR, trmD, rsmH, asrB, pgk, atpE, topA, rsmI, recN, rsmD, thiI, tsaD, rpmB, def, recJ, ssb, nth, disA, rlmN, recO, nadA, miaB, rpoC, folP, mnmE, dnaX, deoC, rimO, priA, rluF, atpD, speD, polA, rsmA, uvrC, truB, rph, rpoB, xth, rlmB, addB, dxs, metG, thiH, rpsT, ruvB, queG, dnaA, rnpA, rnmV, nagB, ruvA,…	96
RNA Modification	8.78543e-06	mnmH, mnmG, mtaB, trmB, rlmN, trmD, dusB, tsaD, tsaE, thiI, truA, truB, mnmE, tilS, rimO, miaB, rsmH, rsmI, rsmA, rsmD, rlmB, rluF	22
NcRNA Metabolic Process	1.24889e-05	mnmH, mnmG, mtaB, trmB, rlmN, trmD, dusB, tsaD, tsaE, thiI, truA, truB, mnmE, tilS, rimO, miaB, rnpA, rph, queG, ruvX, rsmH, rsmI, rsmA, rsmD, rbfA, rnmV, ybeY, metG, thrS, aspS, lysS	31
tRNA Modification	1.72475e-05	mnmH, mnmG, mtaB, trmB, rlmN, trmD, dusB, tsaD, tsaE, thiI, truA, truB, mnmE, tilS, rimO, miaB	16
Primary Metabolic Process	2.13627e-05	trmB, ybeY, lysS, truA, aspS, hisJ, rplU, whiA, pfkB, rplK, efp, pyrR, aroF, dapD, pepF, mnmG, mtaB, recQ, cbiE, glmS, map, lexA, purR, trmD, rsmH, asrB, aroQ, spoIIAB, galE, pgk, atpE, topA, rimI, fsa, rpe, rsmI, recN, rsmD, thiI, tsaD, pgsA, cls, rpmB, def, recJ, ssb, nth, disA, rlmN, recO, nadA, pdaB, miaB, rpoC, pdaA, mnmE, glsA, dnaX, iadA, deoC, acpP, rimO, priA, rluF, atpD, speD, polA, rsm…	128
Nitrogen Compound Metabolic Process	2.21002e-05	trmB, ybeY, lysS, truA, aspS, hisJ, rplU, whiA, rplK, efp, pyrR, aroF, dapD, pepF, folE, mnmG, mtaB, recQ, glmS, cbiE, map, lexA, purR, trmD, rsmH, asrB, aroQ, spoIIAB, pgk, atpE, topA, rimI, rsmI, recN, rsmD, mobB, thiI, tsaD, rpmB, def, recJ, ssb, nth, disA, rlmN, recO, nadA, miaB, rpoC, folP, mnmE, glsA, dnaX, iadA, deoC, rimO, priA, rluF, atpD, speD, polA, rsmA, uvrC, truB, rph, rpoB, moaC, x…	120
tRNA Processing	2.74856e-05	mnmH, mnmG, mtaB, trmB, rlmN, trmD, dusB, tsaD, tsaE, thiI, truA, truB, mnmE, tilS, rimO, miaB, rnpA, rph, queG	19
Macromolecule Metabolic Process	4.02394e-05	trmB, ybeY, lysS, truA, aspS, rplU, fusA, whiA, rplK, efp, pyrR, pepF, mnmG, mtaB, recQ, cbiE, map, lexA, trmD, rsmH, spoIIAB, topA, rimI, rsmI, recN, rsmD, thiI, tsaD, rpmB, def, recJ, ssb, nth, disA, rlmN, recO, selB, miaB, rpoC, mnmE, dnaX, iadA, rimO, priA, rluF, polA, rsmA, uvrC, truB, rph, rpoB, xth, rlmB, addB, mltG, metG, rpsT, ruvB, queG, dnaA, rnpA, rnmV, ruvA, mnmH, holA, murA, smpB, d…	93
DNA Repair	0.000248543	nth, uvsE, uvrC, mutL, addB, disA, recJ, recO, polA, ruvA, ruvB, recN, xth, lexA, recQ, recR, recF	17
Cellular Response To Stress	0.000248543	ruvA, ruvB, lexA, uvrC, recQ, recF, nth, uvsE, mutL, addB, disA, recJ, recO, polA, recN, xth, recR	17
Cellular Response To Stimulus	0.000248543	ruvA, ruvB, lexA, uvrC, recQ, recF, nth, uvsE, mutL, addB, disA, recJ, recO, polA, recN, xth, recR	17
Cellular Response To DNA Damage Stimulus	0.000248543	ruvA, ruvB, lexA, uvrC, recQ, recF, nth, uvsE, mutL, addB, disA, recJ, recO, polA, recN, xth, recR	17
Response To Stress	0.000265964	ruvA, ruvB, lexA, uvrC, recQ, recF, nth, uvsE, mutL, addB, disA, recJ, recO, polA, recN, xth, recR, dnaJ, clpB	19
Metabolic Process	0.000477964	trmB, ybeY, lysS, truA, aspS, hisJ, rplU, fusA, whiA, pfkB, rplK, efp, pyrR, aroF, dapD, pepF, folE, mnmG, mtaB, glmS, recQ, cbiE, map, lexA, purR, trmD, rsmH, asrB, aroQ, spoIIAB, galE, pgk, atpE, topA, rimI, fsa, rpe, rsmI, recN, rsmD, mobB, thiI, tsaD, pgsA, cls, rpmB, def, recJ, trxB, ssb, nth, trxA, disA, rlmN, recO, nadA, selB, pdaB, miaB, rpoC, folP, pdaA, mnmE, glsA, iadA, dnaX, deoC, acp…	145
tRNA Metabolic Process	0.00162854	mnmH, mnmG, mtaB, trmB, rlmN, trmD, dusB, tsaD, tsaE, thiI, truA, truB, mnmE, tilS, rimO, miaB, rnpA, rph, queG, metG, thrS, aspS, lysS	23
Cellular Process	0.00233135	trmB, gadC, grpE, ybeY, lysS, truA, aspS, hisJ, rplU, fusA, whiA, pfkB, rplK, efp, pyrR, aroF, dapD, folE, mnmG, mtaB, glmS, recQ, cbiE, map, lexA, yjeM, purR, trmD, rsmH, asrB, aroQ, spoIIAB, pgk, atpE, topA, rimI, fsa, rpe, mglA, rsmI, recN, rsmD, mobB, thiI, tsaD, pgsA, cls, rpmB, def, recJ, trxB, secF, ssb, nth, trxA, disA, rlmN, recO, nadA, selB, miaB, rpoC, folP, mnmE, glsA, dnaX, deoC, acp…	154
Response To Stimulus	0.00334143	uvsE, dnaJ, clpB, ruvA, ruvB, lexA, uvrC, recQ, recF, nth, mutL, addB, disA, recJ, recO, polA, recN, xth, recR	19
Macromolecule Modification	0.00334143	rimI, rimO, map, spoIIAB, pknB, cbiE, msrA, trmB, rlmN, trmD, rsmH, rsmI, rsmA, rsmD, rlmB, mnmH, mnmG, mtaB, dusB, tsaD, tsaE, thiI, truA, truB, mnmE, tilS, miaB, rluF	28
rRNA Processing	0.00334143	ruvX, rsmH, rlmN, rsmI, rsmA, rsmD, rbfA, rnmV, rph, ybeY	10
rRNA Metabolic Process	0.00334143	rph, ruvX, rsmH, rlmN, rsmI, rsmA, rsmD, rbfA, rnmV, ybeY	10
DNA Metabolic Process	0.005327	topA, holA, polA, dnaX, dnaA, nth, uvsE, uvrC, mutL, addB, disA, recJ, recO, ruvA, ruvB, recN, xth, lexA, recQ, recR, recF, dnaJ, priA, ssb	24
Nucleic Acid Phosphodiester Bond Hydrolysis	0.00632544	rph, rnr, rnpA, rnmV, ybeY, rny, uvsE, recJ, polA, ruvX, nth, xth, whiA, uvrC, addB	15
Cellular Macromolecule Metabolic Process	0.0108238	trmB, lysS, aspS, rplU, fusA, rplK, efp, recQ, cbiE, map, lexA, trmD, rsmH, spoIIAB, topA, rimI, recN, rsmI, rsmD, rpmB, def, recJ, ssb, nth, disA, rlmN, recO, selB, dnaX, rimO, priA, polA, rsmA, uvrC, rph, xth, rlmB, addB, mltG, metG, rpsT, ruvB, dnaA, ruvA, holA, murA, smpB, dnaJ, msrA, uvsE, rpsR, pknB, recF, rny, mutL, thrS, murF, recR, rpmF, rpsB, cphA	61
